# Supplementary material for: Preparation of noninfectious scRNAseq samples from SARS-CoV-2-infected epithelial cells
Source: PLoS One. 2023 Feb 24;18(2):e0281898. doi: 10.1371/journal.pone.0281898 (PMC9956660; doi:10.1371/journal.pone.0281898)
Supplement: S1 Dataset — Columns contain the cell identifier (cell_ID), the total number of molecules detected within a cell (nCount_RNA), the number of genes detected in each cell (nFeature_RNA), and the percentage of mitochondrial genes detected in each cell (percent.mitochrondrial). (CSV) [file pone.0281898.s002.csv]

cell_ID	nCount_RNA	nFeature_RNA	percent.mitochrondrial
Trial 1- mock_AAACCCAAGACTGAGC-1	4786	2043	3.0087755954868367
Trial 1- mock_AAACCCACACCTGCAG-1	19139	6035	5.339881916505564
Trial 1- mock_AAACCCAGTTCCACAA-1	870	613	11.839080459770116
Trial 1- mock_AAACCCATCTAGCAAC-1	1977	1350	2.731411229135053
Trial 1- mock_AAACGAACATCTAACG-1	760	570	2.5
Trial 1- mock_AAACGAATCGAGATAA-1	1843	1070	3.7438958220293
Trial 1- mock_AAACGCTAGAATGTTG-1	659	496	6.0698027314112295
Trial 1- mock_AAACGCTAGTGCGACA-1	590	461	6.440677966101695
Trial 1- mock_AAACGCTGTATCCCTC-1	9629	4005	6.6881296084744
Trial 1- mock_AAACGCTGTGAATAAC-1	12103	4720	5.122696852020161
Trial 1- mock_AAACGCTTCACTACTT-1	680	491	3.2352941176470593
Trial 1- mock_AAAGAACCACATAACC-1	830	587	3.493975903614458
Trial 1- mock_AAAGAACTCTCCCATG-1	877	650	3.534777651083238
Trial 1- mock_AAAGAACTCTTAGCAG-1	3002	1703	5.229846768820786
Trial 1- mock_AAAGGATCAGCCTACG-1	813	609	3.3210332103321036
Trial 1- mock_AAAGGATGTGAGCGAT-1	1323	871	6.953892668178383
Trial 1- mock_AAAGGATTCGCTAGCG-1	5537	2882	5.255553548853169
Trial 1- mock_AAAGGATTCGCTCTCA-1	2585	1665	3.713733075435203
Trial 1- mock_AAAGGGCAGCGACAGT-1	27347	6990	4.779317658244048
Trial 1- mock_AAAGGGCGTGCGGATA-1	7827	3488	5.736552957710489
Trial 1- mock_AAAGGGCTCTATACGG-1	514	410	7.392996108949417
Trial 1- mock_AAAGGTAGTGTCCCTT-1	8814	3498	4.186521443158611
Trial 1- mock_AAAGTCCTCCGCATAA-1	845	631	3.4319526627218933
Trial 1- mock_AAAGTGATCCGCTTAC-1	6568	1943	24.451887941534714
Trial 1- mock_AAATGGAAGGGTTAGC-1	7412	3129	4.155423637344846
Trial 1- mock_AACAAAGCAAACGGCA-1	12088	3718	14.137988087359366
Trial 1- mock_AACAACCGTAGCTTAC-1	5080	2337	6.535433070866143
Trial 1- mock_AACAAGAGTCTGTGAT-1	1670	1044	8.023952095808383
Trial 1- mock_AACAAGATCGATTGAC-1	30145	6859	9.169016420633604
Trial 1- mock_AACAAGATCTGCATAG-1	8232	3620	5.114188532555879
Trial 1- mock_AACAAGATCTTCTGTA-1	520	428	4.423076923076923
Trial 1- mock_AACCAACCACTGGAAG-1	4962	2474	5.965336557839581
Trial 1- mock_AACCAACGTCGAGTGA-1	7287	3125	4.597227940167421
Trial 1- mock_AACCACAAGAGGTCAC-1	2887	1601	7.2739868375476275
Trial 1- mock_AACCACAAGATAGTCA-1	10657	4009	4.607300365956648
Trial 1- mock_AACCACAAGTCGCCCA-1	1434	894	8.786610878661087
Trial 1- mock_AACCACACACCTAAAC-1	6874	3259	5.3535059645039285
Trial 1- mock_AACCACATCATACGGT-1	2092	1144	14.388145315487572
Trial 1- mock_AACCATGCACGCGTGT-1	3731	2004	7.075850978290004
Trial 1- mock_AACCCAAGTGAGGAAA-1	9490	4125	5.068493150684931
Trial 1- mock_AACCTGATCTTGTGCC-1	3523	1931	4.711893272778882
Trial 1- mock_AACCTTTAGATCACTC-1	2253	1391	7.323568575233022
Trial 1- mock_AACGAAAAGTGGACGT-1	3979	1959	5.8557426489067606
Trial 1- mock_AACGAAACACGGTGCT-1	5157	2633	5.700988947062245
Trial 1- mock_AACGGGAAGCTTCTAG-1	6321	2737	6.786900806834362
Trial 1- mock_AACGGGACAGGACGAT-1	579	436	5.181347150259067
Trial 1- mock_AACGGGAGTATACAGA-1	16268	5188	8.390705679862306
Trial 1- mock_AACGGGAGTGTCATCA-1	5756	2631	4.517025712300208
Trial 1- mock_AACGTCACAGATGCGA-1	1332	942	3.6036036036036037
Trial 1- mock_AACTTCTAGACATAAC-1	4328	2213	5.845656192236599
Trial 1- mock_AACTTCTAGAGAGTGA-1	3886	2196	6.819351518270715
Trial 1- mock_AACTTCTGTAGGTGCA-1	1714	1110	4.142357059509918
Trial 1- mock_AAGACAACACTACTTT-1	1305	947	5.747126436781609
Trial 1- mock_AAGACAACATGAGTAA-1	8107	3465	4.773652399161218
Trial 1- mock_AAGACTCCAACGGTAG-1	8200	3210	9.5
Trial 1- mock_AAGACTCCACCTCGTT-1	6502	2908	4.537065518302061
Trial 1- mock_AAGACTCCACGGCTAC-1	2035	1321	4.864864864864865
Trial 1- mock_AAGACTCGTAGAAACT-1	10744	4359	6.868950111690246
Trial 1- mock_AAGACTCGTATTGCCA-1	7479	3140	4.626286936756251
Trial 1- mock_AAGACTCGTGTGTCCG-1	2054	1229	5.890944498539436
Trial 1- mock_AAGACTCGTTGTACGT-1	773	559	5.5627425614489
Trial 1- mock_AAGACTCTCATTACTC-1	578	445	5.017301038062284
Trial 1- mock_AAGATAGTCACAGAGG-1	2554	1501	9.122944400939701
Trial 1- mock_AAGCATCCACTGGAAG-1	2488	1626	2.612540192926045
Trial 1- mock_AAGCATCTCCTGGGAC-1	7574	3319	5.0963823607076835
Trial 1- mock_AAGCATCTCTCATTAC-1	736	545	5.298913043478261
Trial 1- mock_AAGCCATAGTGCGCTC-1	31121	7259	7.120593811252853
Trial 1- mock_AAGCCATCACTCCTGT-1	693	520	3.6075036075036073
Trial 1- mock_AAGCCATTCGAGATGG-1	1159	710	18.636755823986196
Trial 1- mock_AAGCGAGGTCCTTGTC-1	4396	2076	9.48589626933576
Trial 1- mock_AAGCGAGGTGGATTTC-1	1269	851	6.382978723404255
Trial 1- mock_AAGGAATAGCAGTACG-1	1625	1046	4.861538461538462
Trial 1- mock_AAGGAATAGCCGTAAG-1	3007	1653	4.522780179580978
Trial 1- mock_AAGGAATGTTGAGAGC-1	1259	799	14.614773629864972
Trial 1- mock_AAGGTAAAGTGGTGGT-1	721	519	4.715672676837725
Trial 1- mock_AAGTACCCATTGCAAC-1	4224	1924	5.5397727272727275
Trial 1- mock_AAGTACCTCTAGTACG-1	6357	2994	4.7349378637722195
Trial 1- mock_AAGTCGTCACCATATG-1	3818	1932	8.983761131482451
Trial 1- mock_AAGTGAAAGAATCGAT-1	13131	4951	5.917294950879598
Trial 1- mock_AAGTGAACATAGCTGT-1	3726	1970	4.938271604938271
Trial 1- mock_AAGTGAAGTGTGAATA-1	2963	1700	5.568680391495107
Trial 1- mock_AAGTTCGGTTAGAAAC-1	901	649	5.3274139844617086
Trial 1- mock_AATAGAGTCTCTCGAC-1	12268	3772	6.186827518747962
Trial 1- mock_AATCACGCATACCAGT-1	8482	2251	23.48502711624617
Trial 1- mock_AATCACGTCAATGCAC-1	803	593	2.73972602739726
Trial 1- mock_AATCACGTCGACATAC-1	6732	2926	4.545454545454546
Trial 1- mock_AATCGACTCCGGGACT-1	2930	1648	4.675767918088737
Trial 1- mock_AATGAAGTCCCGAGAC-1	4065	2335	5.5104551045510455
Trial 1- mock_AATGACCTCAAGAGTA-1	9298	3969	5.732415573241558
Trial 1- mock_AATGCCAAGGTAACTA-1	5753	3001	6.640013905788285
Trial 1- mock_AATGGAAAGATACTGA-1	980	693	3.877551020408163
Trial 1- mock_AATGGAAGTGGCCTCA-1	1503	1056	1.66333998669328
Trial 1- mock_AATGGAAGTTCACGAT-1	23425	6469	6.625400213447172
Trial 1- mock_AATGGAATCACTTTGT-1	4924	2417	4.224207961007311
Trial 1- mock_AATGGAATCTGACAGT-1	1342	859	5.439642324888227
Trial 1- mock_AATGGCTTCGGTGTAT-1	7247	3210	11.108044708155099
Trial 1- mock_AATTCCTGTCGTACTA-1	1956	1214	5.265848670756646
Trial 1- mock_AATTTCCGTACAAACA-1	589	444	7.30050933786078
Trial 1- mock_AATTTCCGTCCTGGGT-1	10931	4184	4.766261092306285
Trial 1- mock_AATTTCCGTGTATTCG-1	1546	991	5.886157826649418
Trial 1- mock_ACAAAGAGTGCTCCGA-1	3886	2237	6.9994853319608845
Trial 1- mock_ACAAAGATCGTTGTTT-1	1721	1128	8.076699593259733
Trial 1- mock_ACAACCACAAACAGGC-1	689	550	3.0478955007256894
Trial 1- mock_ACAACCACAAACCACT-1	3080	1741	7.11038961038961
Trial 1- mock_ACAACCATCCCGTAAA-1	3196	1661	6.539424280350438
Trial 1- mock_ACAAGCTCACAGAGCA-1	4611	2209	8.739969637822597
Trial 1- mock_ACAAGCTCAGCGTGCT-1	753	561	6.640106241699867
Trial 1- mock_ACAAGCTTCCCTCATG-1	501	411	5.189620758483033
Trial 1- mock_ACACAGTCAAGTTCGT-1	12579	4546	3.6330391923046346
Trial 1- mock_ACACAGTTCGAGCCAC-1	831	647	3.369434416365824
Trial 1- mock_ACACCAACACTGAATC-1	1593	1050	6.340238543628374
Trial 1- mock_ACACCAAGTGGAAATT-1	1847	1109	4.439631835408771
Trial 1- mock_ACACGCGCATTGACAC-1	846	666	3.900709219858156
Trial 1- mock_ACACGCGTCCACACCT-1	4821	1793	27.317983820784068
Trial 1- mock_ACACTGATCGGTGTAT-1	43917	8363	7.8830521210465205
Trial 1- mock_ACAGAAAAGTCCTACA-1	2724	1314	3.0469897209985315
Trial 1- mock_ACAGAAAGTCTGTGAT-1	5089	2555	6.189821182943604
Trial 1- mock_ACAGCCGCAACGGCCT-1	4831	2293	4.905816601117781
Trial 1- mock_ACAGCCGCATAAGATG-1	5503	2361	8.922405960385245
Trial 1- mock_ACAGCCGGTCTTACAG-1	7834	3230	4.774061781976002
Trial 1- mock_ACAGCCGTCCTAGAGT-1	1086	725	3.314917127071823
Trial 1- mock_ACAGGGAAGTAAACAC-1	632	492	5.379746835443038
Trial 1- mock_ACAGGGATCACTGAAC-1	1486	1036	4.037685060565275
Trial 1- mock_ACATCCCAGATGGTCG-1	1273	859	8.16967792615868
Trial 1- mock_ACATCCCAGCAGCGAT-1	2418	1507	3.2671629445823
Trial 1- mock_ACATCCCCAGTACTAC-1	560	439	5.357142857142857
Trial 1- mock_ACATCGACACCCAATA-1	6306	3043	3.980336187757691
Trial 1- mock_ACATCGACACGACCTG-1	3071	1720	4.656463692608271
Trial 1- mock_ACATGCACACTATCGA-1	2238	1301	10.142984807864163
Trial 1- mock_ACATGCATCGCTATTT-1	664	477	11.44578313253012
Trial 1- mock_ACATTTCCAAATGATG-1	6321	2811	4.587881664293624
Trial 1- mock_ACCAAACTCTATACTC-1	2124	1282	7.862523540489643
Trial 1- mock_ACCAACATCGTAACAC-1	658	471	13.37386018237082
Trial 1- mock_ACCACAAAGGTCCCGT-1	4533	2239	5.294506949040371
Trial 1- mock_ACCACAAGTGAGATTA-1	4068	2269	6.268436578171091
Trial 1- mock_ACCATTTCAAGCACCC-1	6045	2880	5.392886683209264
Trial 1- mock_ACCCAAAAGCCGTAAG-1	8438	3809	2.986489689499882
Trial 1- mock_ACCCAAATCCTACCAC-1	28813	7060	6.333946482490542
Trial 1- mock_ACCCTTGAGTGAACAT-1	1700	1180	2.235294117647059
Trial 1- mock_ACCGTTCAGATTACCC-1	2249	1484	3.4682080924855487
Trial 1- mock_ACCGTTCCAGGCTATT-1	22505	6199	7.584981115307709
Trial 1- mock_ACCTACCAGTAGAATC-1	7248	3088	4.428807947019867
Trial 1- mock_ACCTACCCATGAGATA-1	1174	782	5.025553662691652
Trial 1- mock_ACCTACCGTACGCTTA-1	3270	1790	4.709480122324159
Trial 1- mock_ACCTACCTCGACCATA-1	1088	732	5.606617647058823
Trial 1- mock_ACCTGAACATAGAAAC-1	8374	3562	7.379985669930739
Trial 1- mock_ACCTGTCAGATAGCTA-1	2763	1516	6.080347448425624
Trial 1- mock_ACCTGTCTCGATCCCT-1	18181	5759	3.9491777129970846
Trial 1- mock_ACGATGTAGGTACAAT-1	729	570	3.292181069958848
Trial 1- mock_ACGATGTGTTCGTGCG-1	10485	3814	5.436337625178827
Trial 1- mock_ACGATGTTCGTCAACA-1	8264	3422	8.99080348499516
Trial 1- mock_ACGATGTTCGTTATCT-1	523	409	6.8833652007648185
Trial 1- mock_ACGATGTTCTGAGCAT-1	7389	3095	4.574367302747327
Trial 1- mock_ACGCACGAGTAGTCAA-1	4553	1692	28.88205578739293
Trial 1- mock_ACGCACGCATAGATGA-1	15216	5070	10.580967402733963
Trial 1- mock_ACGCACGTCGTGTTCC-1	2721	1594	4.5203969128996695
Trial 1- mock_ACGGAAGAGTCATGCT-1	3407	1714	8.042265923099501
Trial 1- mock_ACGGAAGCATTCGATG-1	715	529	5.734265734265734
Trial 1- mock_ACGGAAGGTCATCCCT-1	13060	4162	11.278713629402755
Trial 1- mock_ACGGGTCTCGCATTGA-1	10097	3534	8.269783103892244
Trial 1- mock_ACGGTCGAGGAGGGTG-1	3336	1791	10.491606714628297
Trial 1- mock_ACGGTCGGTGGTTCTA-1	6793	2805	13.145885470337113
Trial 1- mock_ACGGTTAAGAGCATCG-1	10832	3903	8.382570162481537
Trial 1- mock_ACGGTTACAAGTGTCT-1	11347	3457	3.5780382479950648
Trial 1- mock_ACGTAACAGGGACTGT-1	8453	3355	4.649236957293269
Trial 1- mock_ACGTAACGTATGTCAC-1	1052	712	5.988593155893536
Trial 1- mock_ACGTAACGTTTGACAC-1	1611	964	20.79453755431409
Trial 1- mock_ACGTACAGTGTTAGCT-1	23415	6652	8.421951740337391
Trial 1- mock_ACGTACAGTTGTATGC-1	2216	1356	4.422382671480144
Trial 1- mock_ACGTACATCAAGTCGT-1	2834	1360	3.0698659139026114
Trial 1- mock_ACGTACATCGGTCACG-1	1908	1240	3.0922431865828095
Trial 1- mock_ACGTACATCTAGACCA-1	714	528	5.46218487394958
Trial 1- mock_ACGTACATCTGTCGTC-1	1969	1190	13.052310817673945
Trial 1- mock_ACGTAGTAGTGCACTT-1	13490	4453	7.3387694588584145
Trial 1- mock_ACGTAGTGTTAGGACG-1	4453	2225	4.401527060408713
Trial 1- mock_ACGTAGTGTTTGAAAG-1	3473	1838	12.093291102792975
Trial 1- mock_ACGTTCCCAGTTGTCA-1	757	580	3.4346103038309117
Trial 1- mock_ACGTTCCGTGACTGTT-1	35181	7421	9.31468690486342
Trial 1- mock_ACTACGACATGCACTA-1	3071	1592	10.745685444480625
Trial 1- mock_ACTACGATCCCATGGG-1	697	519	3.2998565279770444
Trial 1- mock_ACTATCTAGCGTGAAC-1	4013	2254	8.347869424370796
Trial 1- mock_ACTATCTAGGAACTAT-1	4068	1979	6.661750245821042
Trial 1- mock_ACTATCTAGGTCCTGC-1	6977	2798	5.6327934642396444
Trial 1- mock_ACTATCTCAAGAGATT-1	4820	1611	29.19087136929461
Trial 1- mock_ACTATCTTCGGAGCAA-1	1164	865	1.2886597938144329
Trial 1- mock_ACTATGGGTCCCTCAT-1	24608	6851	5.746098829648895
Trial 1- mock_ACTATGGTCCTTATGT-1	136744	11054	3.618440297197683
Trial 1- mock_ACTATGGTCGCTTGAA-1	29769	6701	7.578353320568376
Trial 1- mock_ACTATTCAGAGGATCC-1	3367	1878	5.880605880605881
Trial 1- mock_ACTATTCGTTACACAC-1	5225	2766	2.889952153110048
Trial 1- mock_ACTATTCTCGGCTATA-1	2447	1468	4.372701266857376
Trial 1- mock_ACTATTCTCGGTAGGA-1	740	545	7.837837837837839
Trial 1- mock_ACTCCCAAGGGCGAGA-1	4373	2160	7.203292933912646
Trial 1- mock_ACTCCCAGTATGCGGA-1	8064	3401	8.358134920634921
Trial 1- mock_ACTCCCAGTGTGGTCC-1	20343	6240	5.195890478297203
Trial 1- mock_ACTCCCATCCTTGGAA-1	3414	2025	3.8371411833626246
Trial 1- mock_ACTCTCGAGGGTGGGA-1	5991	2728	4.7070605908863294
Trial 1- mock_ACTGATGAGAGCCTGA-1	14092	5017	4.378370706783992
Trial 1- mock_ACTGATGCATGTTCGA-1	1642	1031	4.933008526187576
Trial 1- mock_ACTGATGGTCACGTGC-1	2360	1328	8.940677966101696
Trial 1- mock_ACTGATGTCTATCGTT-1	4391	2103	5.761785470280119
Trial 1- mock_ACTGCAAGTAGGAAAG-1	2942	1452	14.513936097892591
Trial 1- mock_ACTGCAAGTCCTCCAT-1	2461	1532	4.510361641609102
Trial 1- mock_ACTGCAATCACTGGGC-1	2351	1340	10.250957039557635
Trial 1- mock_ACTGCAATCTGCTTTA-1	19214	5069	9.805350265431457
Trial 1- mock_ACTGTCCGTCTGCCTT-1	1232	824	6.412337662337662
Trial 1- mock_ACTGTGATCCCTCATG-1	561	433	3.3868092691622103
Trial 1- mock_ACTGTGATCGCTTACC-1	2130	1470	1.3615023474178403
Trial 1- mock_ACTTAGGAGTGGGAAA-1	623	496	3.5313001605136436
Trial 1- mock_ACTTAGGCACCGTGGT-1	1131	799	7.515473032714412
Trial 1- mock_ACTTAGGGTATGTCCA-1	4969	2484	5.634936606963172
Trial 1- mock_ACTTATCGTCGTGGAA-1	5762	2303	9.40645609163485
Trial 1- mock_ACTTATCGTTATGACC-1	5929	2693	4.317760161916006
Trial 1- mock_ACTTCCGAGTTTGAGA-1	1594	1050	4.077791718946048
Trial 1- mock_ACTTCGCTCGAAGGAC-1	9156	3924	6.596767147225862
Trial 1- mock_ACTTTCAAGCAACAGC-1	5714	2850	11.095554777738887
Trial 1- mock_ACTTTCACAGAAGTTA-1	4298	1457	4.257794322940903
Trial 1- mock_AGAAATGAGAAGTCCG-1	1102	762	4.71869328493648
Trial 1- mock_AGAAATGAGCTGCGAA-1	5489	2531	4.918928766624157
Trial 1- mock_AGAAATGCAACAGAGC-1	638	488	3.761755485893417
Trial 1- mock_AGAAATGGTGTATTCG-1	4958	2122	7.7047196450181525
Trial 1- mock_AGAACAATCCACGGAC-1	5824	2675	4.618818681318682
Trial 1- mock_AGAACCTGTAGCGCCT-1	2886	1429	4.0194040194040195
Trial 1- mock_AGAAGCGAGCTGGAGT-1	6361	3050	5.203584342084578
Trial 1- mock_AGAAGCGCAATAGGGC-1	2335	1462	3.2548179871520344
Trial 1- mock_AGAAGTAAGTGCGACA-1	1112	764	9.352517985611511
Trial 1- mock_AGACAAACAGATACTC-1	2430	1429	4.8559670781893
Trial 1- mock_AGACAAAGTATGAGGC-1	757	615	4.095112285336857
Trial 1- mock_AGACAAAGTCTTGAGT-1	767	574	1.4341590612777053
Trial 1- mock_AGACACTAGGGCCAAT-1	5323	2669	6.894608303588202
Trial 1- mock_AGACACTTCAGTGATC-1	15241	5372	2.7163571944098153
Trial 1- mock_AGACAGGTCGAGAAGC-1	587	462	4.599659284497445
Trial 1- mock_AGACCCGAGTAGACAT-1	11046	4413	3.032772044178888
Trial 1- mock_AGACCCGGTATCCCTC-1	578	439	4.844290657439446
Trial 1- mock_AGACTCAGTACCTATG-1	5101	2297	4.0188198392472065
Trial 1- mock_AGAGAATCAGCTACAT-1	4478	1534	8.709245198749443
Trial 1- mock_AGAGAATTCCCGAGTG-1	562	435	4.98220640569395
Trial 1- mock_AGAGAATTCGAGCCAC-1	5494	2639	9.00982890425919
Trial 1- mock_AGAGAGCTCAAAGGTA-1	567	446	3.527336860670194
Trial 1- mock_AGAGCAGCAGAGAGGG-1	18144	5530	9.04431216931217
Trial 1- mock_AGAGCAGGTTAGGCTT-1	21546	5891	7.899378074816671
Trial 1- mock_AGAGCAGTCACCTTAT-1	5816	1676	2.407152682255846
Trial 1- mock_AGAGCAGTCTAAACGC-1	1104	788	4.3478260869565215
Trial 1- mock_AGAGCCCCAGAATTCC-1	4533	2011	4.213545113611295
Trial 1- mock_AGAGCCCTCTGTCAGA-1	28454	6899	8.0551064876643
Trial 1- mock_AGATAGAGTAATGTGA-1	5352	2536	4.353512705530642
Trial 1- mock_AGATAGAGTGACTATC-1	19497	5873	5.2161871057085705
Trial 1- mock_AGATCCAGTCTGTTAG-1	706	545	3.39943342776204
Trial 1- mock_AGATCCAGTGGATCAG-1	7352	3212	4.651795429815016
Trial 1- mock_AGATCGTCACTGCGTG-1	1168	834	6.078767123287672
Trial 1- mock_AGATCGTTCCCAAGTA-1	648	519	2.9320987654320985
Trial 1- mock_AGATGAACAGCGGATA-1	872	645	3.211009174311927
Trial 1- mock_AGATGAAGTATCGAGG-1	786	579	4.325699745547073
Trial 1- mock_AGATGAAGTTCTCACC-1	4510	2161	7.9157427937915745
Trial 1- mock_AGATGCTGTGCTGTCG-1	15608	5445	6.355715017939518
Trial 1- mock_AGCATCAAGACTTCCA-1	2132	1396	3.4709193245778613
Trial 1- mock_AGCATCAGTGCATTTG-1	4986	2683	3.4697152025671882
Trial 1- mock_AGCATCATCCTCACGT-1	3229	1748	1.486528336946423
Trial 1- mock_AGCCAATGTTGTGCCG-1	1605	1099	6.2928348909657315
Trial 1- mock_AGCGATTCATAGAAAC-1	3342	1683	5.595451825254338
Trial 1- mock_AGCGATTGTGTGTCCG-1	1451	903	3.790489317711923
Trial 1- mock_AGCGCCACAATCGCCG-1	621	475	9.500805152979067
Trial 1- mock_AGCGCCACAGTTGAAA-1	3464	1871	8.747113163972287
Trial 1- mock_AGCGCCAGTAGCGATG-1	508	392	5.31496062992126
Trial 1- mock_AGCGCTGGTCGAGTGA-1	18784	5815	6.947402044293015
Trial 1- mock_AGCGTATGTGAACGGT-1	29614	7370	6.98318362936449
Trial 1- mock_AGCGTATGTTATGGTC-1	1173	860	4.518329070758739
Trial 1- mock_AGCGTATTCATCCTGC-1	5981	2427	9.630496572479519
Trial 1- mock_AGCTACAAGCACCAGA-1	4120	1983	6.5048543689320395
Trial 1- mock_AGCTACAGTTGGTAGG-1	1285	870	6.381322957198443
Trial 1- mock_AGCTACATCTAGGAAA-1	4878	2368	7.134071340713407
Trial 1- mock_AGCTCAAGTACGGATG-1	2414	1400	7.00082850041425
Trial 1- mock_AGCTTCCCATAACTCG-1	565	449	3.7168141592920354
Trial 1- mock_AGGAAATAGCACACCC-1	694	551	2.7377521613832854
Trial 1- mock_AGGAAATCAATGTGGG-1	612	457	4.738562091503268
Trial 1- mock_AGGAAATGTGCTCTCT-1	5494	2588	4.78704040771751
Trial 1- mock_AGGAAATGTGTCTTAG-1	3531	1802	7.051826677994902
Trial 1- mock_AGGAATAGTACTTCCC-1	833	612	5.88235294117647
Trial 1- mock_AGGAATAGTCGTGATT-1	1026	739	3.0214424951267054
Trial 1- mock_AGGAATATCCACAGCG-1	3964	1993	4.742684157416751
Trial 1- mock_AGGACGACAAGCTCTA-1	5930	2741	4.33389544688027
Trial 1- mock_AGGACGATCTAGCATG-1	26402	6699	7.885766229831074
Trial 1- mock_AGGACTTCAGAGTAAT-1	6969	2996	5.165733964700818
Trial 1- mock_AGGACTTGTGGACCTC-1	2133	1449	5.766526019690577
Trial 1- mock_AGGACTTTCTCCCAAC-1	1305	834	10.114942528735632
Trial 1- mock_AGGAGGTCAATTGAAG-1	2929	1336	24.85489928303175
Trial 1- mock_AGGAGGTCATCCCACT-1	590	489	2.711864406779661
Trial 1- mock_AGGAGGTTCTATACTC-1	10092	3857	9.869203329369798
Trial 1- mock_AGGATAACACCTGCTT-1	1344	906	4.017857142857143
Trial 1- mock_AGGATAAGTGCTTATG-1	4652	2278	5.2020636285468616
Trial 1- mock_AGGATCTAGCGAAACC-1	1695	1088	6.2536873156342185
Trial 1- mock_AGGATCTGTTCTCCCA-1	545	424	5.321100917431193
Trial 1- mock_AGGATCTTCGAATCCA-1	6293	2870	4.6559669474018754
Trial 1- mock_AGGATCTTCTGACCCT-1	2269	1149	14.411635081533717
Trial 1- mock_AGGCATTAGAAGTCTA-1	836	613	5.023923444976076
Trial 1- mock_AGGCATTTCGGATAAA-1	5530	2628	4.773960216998192
Trial 1- mock_AGGCCACGTGAGATCG-1	663	500	3.9215686274509802
Trial 1- mock_AGGCCACTCGGTCTAA-1	9912	4219	5.548829701372075
Trial 1- mock_AGGCTGCCACAAAGCG-1	3655	1874	5.362517099863201
Trial 1- mock_AGGCTGCTCACCCATC-1	680	513	4.264705882352941
Trial 1- mock_AGGGAGTCATTCCTCG-1	4869	1668	7.208872458410351
Trial 1- mock_AGGGAGTTCCAAGAGG-1	678	539	4.129793510324483
Trial 1- mock_AGGGCCTGTAGATCGG-1	4499	2090	4.734385418981996
Trial 1- mock_AGGGCCTTCTTTGATC-1	1020	744	6.568627450980393
Trial 1- mock_AGGGCTCCAGTTACCA-1	5013	2611	5.465788948733294
Trial 1- mock_AGGGCTCTCTAGACCA-1	2724	1736	4.73568281938326
Trial 1- mock_AGGGTCCCATGTACGT-1	592	462	3.209459459459459
Trial 1- mock_AGGGTCCTCGGACTGC-1	1325	882	2.943396226415094
Trial 1- mock_AGGGTCCTCTTACGGA-1	1274	882	3.767660910518053
Trial 1- mock_AGGGTGACAACACGAG-1	36165	7349	10.872390432738836
Trial 1- mock_AGGGTGATCTCTCCGA-1	2432	1351	6.537828947368421
Trial 1- mock_AGGGTTTAGGTGCCAA-1	6283	2763	5.077192424001273
Trial 1- mock_AGGGTTTAGTCCTGCG-1	9982	3656	6.391504708475256
Trial 1- mock_AGGGTTTTCCCATGGG-1	930	693	4.086021505376344
Trial 1- mock_AGGTAGGCACTACCGG-1	6428	2821	4.978220286247667
Trial 1- mock_AGGTCATAGATAGTGT-1	5897	2999	6.918772257079871
Trial 1- mock_AGGTCATCAGTCAACT-1	885	638	6.779661016949152
Trial 1- mock_AGGTCATTCGCTGTTC-1	733	545	6.002728512960437
Trial 1- mock_AGGTGTTAGCAGAAAG-1	1098	796	3.7340619307832426
Trial 1- mock_AGGTTGTAGAGCTGAC-1	1385	939	7.075812274368232
Trial 1- mock_AGGTTGTCATGTAACC-1	5009	2550	10.84048712317828
Trial 1- mock_AGGTTGTGTCTGCATA-1	1439	882	8.061153578874219
Trial 1- mock_AGTAACCCACTCCTGT-1	3885	2025	11.531531531531531
Trial 1- mock_AGTACCATCGAGCTGC-1	7559	3149	9.207567138510385
Trial 1- mock_AGTACTGAGGTGAGCT-1	1028	719	6.906614785992218
Trial 1- mock_AGTAGCTTCATGGCCG-1	5739	2635	4.948597316605681
Trial 1- mock_AGTAGCTTCATTACTC-1	558	419	5.197132616487455
Trial 1- mock_AGTAGTCTCTCCCATG-1	736	593	2.5815217391304346
Trial 1- mock_AGTCAACCAAATTAGG-1	2035	1243	6.339066339066339
Trial 1- mock_AGTCAACCAATTGTGC-1	4128	2106	4.723837209302325
Trial 1- mock_AGTCAACGTTATAGCC-1	684	502	4.5321637426900585
Trial 1- mock_AGTCAACTCTCCCATG-1	658	513	3.64741641337386
Trial 1- mock_AGTCACAGTCTGATCA-1	6270	2992	11.116427432216906
Trial 1- mock_AGTCATGAGTTATGGA-1	7933	3439	4.701878230177738
Trial 1- mock_AGTCATGCAACACACT-1	4193	2154	5.008347245409015
Trial 1- mock_AGTCTCCAGGGCAGTT-1	4139	1942	10.340661995651123
Trial 1- mock_AGTCTCCAGGGTTAAT-1	5690	2424	7.223198594024605
Trial 1- mock_AGTCTCCTCAGGTGTT-1	9977	3952	2.7663626340583343
Trial 1- mock_AGTGACTAGTTGCATC-1	3929	1989	4.78493255281242
Trial 1- mock_AGTGATCTCATCGCCT-1	3589	1895	7.773753134577877
Trial 1- mock_AGTGATCTCGTGCTCT-1	1009	734	4.856293359762141
Trial 1- mock_AGTTAGCTCCCTCATG-1	659	514	4.09711684370258
Trial 1- mock_AGTTCCCCAAACTCTG-1	575	465	5.217391304347826
Trial 1- mock_AGTTCGACATGTGGCC-1	6474	2907	4.541241890639481
Trial 1- mock_AGTTCGATCACACCGG-1	3908	2359	2.7635619242579326
Trial 1- mock_ATACCGACAGCTGCCA-1	1902	1258	1.7350157728706623
Trial 1- mock_ATACCTTAGTGATCGG-1	2413	1471	8.329879817654371
Trial 1- mock_ATACTTCCACAGTCAT-1	775	596	5.935483870967742
Trial 1- mock_ATACTTCCATTACGGT-1	3321	1905	2.9810298102981028
Trial 1- mock_ATAGACCAGGCCTGAA-1	588	450	6.972789115646258
Trial 1- mock_ATAGAGAAGTGGTTGG-1	13014	4360	2.97372060857538
Trial 1- mock_ATAGGCTCACCGGCTA-1	546	436	3.6630036630036633
Trial 1- mock_ATATCCTCAAAGCGTG-1	13727	4174	8.574342536606688
Trial 1- mock_ATCACAGCAAACAGGC-1	2187	1414	4.846822130772748
Trial 1- mock_ATCACAGCACATTCTT-1	4218	2119	4.599336178283546
Trial 1- mock_ATCACGAAGCGACATG-1	22990	6548	4.832535885167464
Trial 1- mock_ATCACGATCGCACGAC-1	23259	6587	5.937486564340685
Trial 1- mock_ATCACTTGTTCACGAT-1	13070	4929	5.042081101759755
Trial 1- mock_ATCACTTTCAACTTTC-1	569	424	10.369068541300527
Trial 1- mock_ATCACTTTCGACATAC-1	658	506	4.5592705167173255
Trial 1- mock_ATCAGGTAGGAGTCTG-1	5775	2638	4.51948051948052
Trial 1- mock_ATCAGGTCAAGTTTGC-1	4973	2409	4.9668208324954755
Trial 1- mock_ATCAGGTTCTGGGTCG-1	1450	882	7.241379310344828
Trial 1- mock_ATCATTCTCCGCGAGT-1	4682	2260	9.354976505766768
Trial 1- mock_ATCCACCCATCACCAA-1	5672	2503	5.853314527503526
Trial 1- mock_ATCCACCTCGCTACGG-1	1837	1215	4.137180185084377
Trial 1- mock_ATCCATTCACTCCACT-1	3196	1921	3.316645807259074
Trial 1- mock_ATCCCTGAGTCTGCGC-1	526	416	3.2319391634980987
Trial 1- mock_ATCCCTGGTCGAAGCA-1	3394	1947	6.069534472598703
Trial 1- mock_ATCCCTGTCTGTTGGA-1	1791	1155	8.93355667225014
Trial 1- mock_ATCCGTCGTCGTTGCG-1	6550	2674	8.82442748091603
Trial 1- mock_ATCCGTCTCATTCATC-1	592	425	7.094594594594595
Trial 1- mock_ATCCTATGTACTGCCG-1	547	440	3.473491773308958
Trial 1- mock_ATCCTATTCTATCGCC-1	678	510	5.3097345132743365
Trial 1- mock_ATCGATGAGATCGCCC-1	606	455	4.9504950495049505
Trial 1- mock_ATCGCCTTCTTACGGA-1	1393	901	3.5175879396984926
Trial 1- mock_ATCGGATGTTCTGAGT-1	12322	4593	1.363415030027593
Trial 1- mock_ATCGGATTCGAAGCAG-1	5733	2942	2.8257456828885403
Trial 1- mock_ATCGGCGAGCCATTTG-1	3546	2078	3.7225042301184432
Trial 1- mock_ATCGGCGGTCAGGAGT-1	10997	3963	6.6018004910430115
Trial 1- mock_ATCGGCGGTCTCCCTA-1	635	473	4.251968503937007
Trial 1- mock_ATCGTCCCATGTCTAG-1	634	496	3.7854889589905363
Trial 1- mock_ATCGTCCGTAGCTTTG-1	2102	1285	7.611798287345385
Trial 1- mock_ATCGTCCTCCATCAGA-1	522	420	4.406130268199234
Trial 1- mock_ATCGTCCTCCTCCACA-1	1090	820	3.853211009174312
Trial 1- mock_ATCGTGAAGAGAATCT-1	21207	6202	5.347290988824445
Trial 1- mock_ATCGTGACAGTAGTTC-1	1505	1028	3.5215946843853816
Trial 1- mock_ATCTCTAAGGTTCCAT-1	10468	3715	3.3626289644631253
Trial 1- mock_ATCTTCACACAATGTC-1	7138	3234	6.55645839170636
Trial 1- mock_ATCTTCACAGGATTCT-1	1261	871	3.8065027755749403
Trial 1- mock_ATGAAAGGTTGCTCAA-1	602	456	7.641196013289036
Trial 1- mock_ATGAAAGTCGAACTCA-1	14391	5056	6.135779306511014
Trial 1- mock_ATGAGGGTCGGTATGT-1	1313	896	1.1424219345011426
Trial 1- mock_ATGAGGGTCTGTTCAT-1	5191	2697	2.504334424966288
Trial 1- mock_ATGAGTCAGTAGGTTA-1	2587	1348	1.4302280633938926
Trial 1- mock_ATGAGTCAGTCTGGAG-1	2184	1397	5.815018315018315
Trial 1- mock_ATGAGTCTCCCGTTGT-1	6572	3252	2.6171637248934876
Trial 1- mock_ATGATCGAGCCTGAAG-1	9390	4058	3.82321618743344
Trial 1- mock_ATGATCGTCAAGGAGC-1	4498	1737	2.4455313472654514
Trial 1- mock_ATGCATGAGATTACCC-1	546	439	2.93040293040293
Trial 1- mock_ATGCATGGTCTCACAA-1	2947	1765	5.293518832711232
Trial 1- mock_ATGCATGTCATCGCCT-1	7546	3434	2.8359395706334483
Trial 1- mock_ATGCCTCCACAAGTTC-1	57350	9191	5.609415867480384
Trial 1- mock_ATGCCTCGTTACGCCG-1	565	430	4.2477876106194685
Trial 1- mock_ATGCCTCTCCCAACTC-1	9053	3685	5.898597150115983
Trial 1- mock_ATGGATCCAGACCAGA-1	11960	3778	11.488294314381271
Trial 1- mock_ATGGATCTCAGGACGA-1	712	544	7.584269662921349
Trial 1- mock_ATGGGAGCAAAGCGTG-1	4156	2284	8.03657362848893
Trial 1- mock_ATGGGAGGTGCATTTG-1	3243	1965	3.4535923527597907
Trial 1- mock_ATGGGAGTCACCTTGC-1	6010	3035	1.5973377703826956
Trial 1- mock_ATGGGTTTCCATTGGA-1	601	448	7.321131447587355
Trial 1- mock_ATGGTTGAGCACTCTA-1	6806	3141	6.126946811636791
Trial 1- mock_ATGGTTGCACGGTGAA-1	18702	5789	3.4488290022457493
Trial 1- mock_ATGTCCCAGAATGTTG-1	511	395	5.088062622309197
Trial 1- mock_ATGTCCCAGCGTCTCG-1	4882	2260	4.014748054076199
Trial 1- mock_ATGTCCCCAGAGGACT-1	6484	2853	4.642196175200493
Trial 1- mock_ATTACCTGTATAATGG-1	1041	736	3.7463976945244957
Trial 1- mock_ATTACCTGTTTGGAAA-1	36704	7951	4.231146469049695
Trial 1- mock_ATTATCCCACTGCGAC-1	4914	2439	5.311355311355311
Trial 1- mock_ATTCACTCACATCATG-1	4722	2146	9.360440491317238
Trial 1- mock_ATTCACTTCCACATAG-1	1494	977	6.157965194109773
Trial 1- mock_ATTCACTTCCGTGTCT-1	1915	1085	13.159268929503916
Trial 1- mock_ATTCAGGCATGCTGCG-1	5860	2691	4.112627986348123
Trial 1- mock_ATTCATCAGTAAACGT-1	1151	833	3.214596003475239
Trial 1- mock_ATTCATCAGTATGAGT-1	5658	2521	7.458465889006716
Trial 1- mock_ATTCATCGTCGGTAAG-1	4152	2080	20.496146435452793
Trial 1- mock_ATTCATCGTTGTATGC-1	1113	838	2.6954177897574128
Trial 1- mock_ATTCCATAGATGTTAG-1	1263	813	6.096595407759303
Trial 1- mock_ATTCCATGTTTACACG-1	2872	1396	5.605849582172702
Trial 1- mock_ATTCCATTCATGGGAG-1	4141	2273	6.013040328423086
Trial 1- mock_ATTCCCGGTTATAGCC-1	21171	5792	9.00288129989136
Trial 1- mock_ATTCCTACACTTGAAC-1	626	444	5.111821086261981
Trial 1- mock_ATTCGTTCACCCTAGG-1	4742	2070	3.205398566005905
Trial 1- mock_ATTCGTTGTACTTCCC-1	702	526	3.7037037037037033
Trial 1- mock_ATTCGTTGTCACTAGT-1	819	600	6.837606837606838
Trial 1- mock_ATTCTACAGGAGTCTG-1	26512	6663	3.907664453832227
Trial 1- mock_ATTCTACTCCAAGAGG-1	8133	3068	7.008483954260421
Trial 1- mock_ATTCTTGAGAGAATCT-1	1923	1225	5.200208008320333
Trial 1- mock_ATTCTTGAGTGCCAGA-1	690	539	3.91304347826087
Trial 1- mock_ATTCTTGCAGGTGACA-1	1819	1235	4.28807036833425
Trial 1- mock_ATTGTTCAGAACGTGC-1	5120	2421	4.62890625
Trial 1- mock_ATTGTTCTCCCATGGG-1	516	426	2.3255813953488373
Trial 1- mock_ATTGTTCTCCTTGACC-1	806	583	3.598014888337469
Trial 1- mock_ATTTACCAGGTTTACC-1	798	584	5.137844611528822
Trial 1- mock_ATTTACCCAAGCGATG-1	2486	1497	5.390185036202736
Trial 1- mock_ATTTACCTCTTCTCAA-1	15355	5110	7.769456203191143
Trial 1- mock_ATTTCTGTCGCGCCAA-1	3256	1669	7.923832923832924
Trial 1- mock_CAAAGAACACGAGGAT-1	607	484	3.459637561779242
Trial 1- mock_CAAAGAAGTAGATTAG-1	16381	5584	5.481960808253464
Trial 1- mock_CAACAACCACGCCACA-1	1865	1142	4.611260053619303
Trial 1- mock_CAACAACGTACCGGAA-1	5484	2563	4.631655725747629
Trial 1- mock_CAACAACGTAGCGCCT-1	4185	1737	2.6523297491039424
Trial 1- mock_CAACAGTGTAATGATG-1	18123	5755	8.519560779120456
Trial 1- mock_CAACCAAAGTGGTTGG-1	32001	7075	9.0215930752164
Trial 1- mock_CAACCAACACAGCTGC-1	4561	2105	10.458232843674633
Trial 1- mock_CAACCAACACCAAATC-1	10385	4047	6.297544535387578
Trial 1- mock_CAACCAACACGCGTCA-1	3175	1922	5.039370078740157
Trial 1- mock_CAACCAACATGACGTT-1	5309	2618	6.385383311358071
Trial 1- mock_CAACCTCAGCATGGGT-1	4073	2383	4.910385465259023
Trial 1- mock_CAACGATCAAGAGATT-1	3010	1648	5.282392026578074
Trial 1- mock_CAACGATGTATGACAA-1	3421	1743	5.933937445191464
Trial 1- mock_CAACGATGTGGGCTTC-1	6814	3031	5.972996771353096
Trial 1- mock_CAACGATTCGAGTACT-1	3378	1739	12.285375962107755
Trial 1- mock_CAACGATTCGCTCTAC-1	3017	1803	6.430228704010607
Trial 1- mock_CAACGATTCGTTCTAT-1	1797	1234	4.173622704507513
Trial 1- mock_CAACGGCAGATTGCGG-1	6519	2846	5.138824973155391
Trial 1- mock_CAACGGCAGGTCTACT-1	8728	3127	12.030247479376719
Trial 1- mock_CAAGAGGAGTGTACCT-1	9748	4100	3.2519491177677473
Trial 1- mock_CAAGAGGTCAAACTGC-1	3761	2001	7.684126562084552
Trial 1- mock_CAAGAGGTCCATAAGC-1	3501	1938	8.740359897172237
Trial 1- mock_CAAGAGGTCCCGTTCA-1	3270	1723	3.577981651376147
Trial 1- mock_CAAGCTACAAGTATAG-1	40215	7911	7.793112022877036
Trial 1- mock_CAAGCTATCAAGCCGC-1	1451	1000	4.962095106822881
Trial 1- mock_CAAGGGACAACCCTAA-1	2463	1563	5.318717011774259
Trial 1- mock_CAAGGGACAGAACATA-1	4329	2297	4.735504735504736
Trial 1- mock_CAAGGGATCGTAGAGG-1	1350	815	22.296296296296298
Trial 1- mock_CAATACGTCATAGACC-1	10763	4118	8.98448387995912
Trial 1- mock_CAATCGACAATGTGGG-1	5743	2858	2.4899878112484766
Trial 1- mock_CAATCGACATTGGATC-1	3889	1825	12.368218050912832
Trial 1- mock_CAATCGATCCCATACC-1	3617	2004	5.640033176665745
Trial 1- mock_CAATGACAGGAACGTC-1	28914	6904	8.777754720896452
Trial 1- mock_CAATGACTCTCGGGAC-1	2942	1687	5.370496261046907
Trial 1- mock_CAATTTCTCCCAGGAC-1	505	402	3.9603960396039604
Trial 1- mock_CACAACATCTTCGATT-1	4448	2304	3.709532374100719
Trial 1- mock_CACAGATGTTCGGCCA-1	1688	1019	6.220379146919431
Trial 1- mock_CACAGATTCGTTACCC-1	8248	2458	13.870029097963144
Trial 1- mock_CACAGGCCACTCTAGA-1	2236	1485	3.264758497316637
Trial 1- mock_CACAGGCTCACCTACC-1	648	522	3.3950617283950617
Trial 1- mock_CACAGGCTCCCTCATG-1	506	406	3.7549407114624502
Trial 1- mock_CACAGGCTCTCGTGAA-1	6889	3289	5.1386267963419945
Trial 1- mock_CACCAAAAGCCAAGCA-1	15525	5282	6.7117552334943635
Trial 1- mock_CACCAAAGTCTCAAGT-1	1791	1014	8.096035734226689
Trial 1- mock_CACCAAATCGCTACGG-1	8935	3401	16.586457750419697
Trial 1- mock_CACCGTTAGTAGAGTT-1	23514	6432	6.600323211703666
Trial 1- mock_CACCGTTCAACTCCAA-1	906	688	2.5386313465783665
Trial 1- mock_CACCGTTCAGGGAATC-1	7707	3166	4.735954327234982
Trial 1- mock_CACCGTTGTGAATGTA-1	560	417	3.75
Trial 1- mock_CACGAATCAAAGCTCT-1	1221	813	4.832104832104831
Trial 1- mock_CACGAATCATAGATGA-1	2901	1459	5.377456049638056
Trial 1- mock_CACGAATGTATGGAGC-1	3515	1835	4.751066856330014
Trial 1- mock_CACGGGTCATGTCAGT-1	652	485	2.3006134969325154
Trial 1- mock_CACGGGTGTCTGTAGT-1	5174	2510	5.798221878623889
Trial 1- mock_CACGTTCGTAGTCGTT-1	3055	1646	7.201309328968904
Trial 1- mock_CACGTTCTCCATCCGT-1	13427	4886	5.220823713413272
Trial 1- mock_CACGTTCTCCTTATCA-1	2843	1652	3.9395005276116777
Trial 1- mock_CACTAAGAGCAATAGT-1	5726	2437	9.91966468739085
Trial 1- mock_CACTAAGAGGCACCAA-1	5286	2445	14.585698070374576
Trial 1- mock_CACTGAAGTATGCTTG-1	5113	2453	4.478779581459026
Trial 1- mock_CACTGAAGTGAACCGA-1	1771	1165	6.0982495765104465
Trial 1- mock_CACTGAATCTGAGATC-1	11538	3879	11.639798925290346
Trial 1- mock_CACTTCGCATTCTGTT-1	21384	5961	3.310886644219978
Trial 1- mock_CAGATACAGACTACGG-1	5027	2457	5.470459518599562
Trial 1- mock_CAGATACCAAGTATAG-1	557	429	5.9245960502693
Trial 1- mock_CAGATACTCTTGTGCC-1	981	704	5.09683995922528
Trial 1- mock_CAGATTGCAAGACGGT-1	4466	2449	4.6574115539632785
Trial 1- mock_CAGATTGTCGAACGCC-1	2735	1666	5.045703839122486
Trial 1- mock_CAGATTGTCGCCCAGA-1	525	415	6.666666666666667
Trial 1- mock_CAGCAATGTTTACTGG-1	3024	1871	3.2407407407407405
Trial 1- mock_CAGCACGTCTTCTCAA-1	12693	4652	4.23855668478689
Trial 1- mock_CAGCCAGCAACAAAGT-1	856	619	4.205607476635514
Trial 1- mock_CAGCCAGGTTCTGAGT-1	2092	1389	2.7246653919694075
Trial 1- mock_CAGCGTGAGCTGAGCA-1	7011	3203	4.792468977321352
Trial 1- mock_CAGCGTGCATGACACT-1	4481	1608	14.304842669047089
Trial 1- mock_CAGCGTGGTCATCAGT-1	5688	2830	4.50070323488045
Trial 1- mock_CAGCGTGGTGTCCGGT-1	595	479	3.697478991596639
Trial 1- mock_CAGCGTGGTTTCGTGA-1	18945	5949	3.721298495645289
Trial 1- mock_CAGGCCAAGGATTCCT-1	14052	4720	6.525761457443781
Trial 1- mock_CAGGCCATCCACACAA-1	12517	4674	4.48989374450747
Trial 1- mock_CAGGGCTCAGCGTAGA-1	8342	3381	8.439223207863822
Trial 1- mock_CAGGTATAGTGAATAC-1	2440	1288	5.204918032786885
Trial 1- mock_CAGGTATCACGGTAGA-1	7294	3064	4.030710172744722
Trial 1- mock_CAGGTATCAGACTCTA-1	540	420	4.2592592592592595
Trial 1- mock_CAGGTATGTGCGGTAA-1	571	449	4.903677758318739
Trial 1- mock_CAGGTATTCCCAGTGG-1	1092	782	9.981684981684982
Trial 1- mock_CAGTGCGGTGCAATAA-1	4397	2222	5.753923129406414
Trial 1- mock_CAGTTCCCACCGTCGA-1	2358	1382	4.792196776929601
Trial 1- mock_CAGTTCCCATGTGCCG-1	4689	2409	4.094689699296225
Trial 1- mock_CAGTTCCCATTGACTG-1	2065	1139	9.73365617433414
Trial 1- mock_CAGTTCCGTTATTCCT-1	739	556	2.9769959404600814
Trial 1- mock_CAGTTCCGTTCCATTT-1	6492	2899	4.867529266789895
Trial 1- mock_CATAAGCCAGAGATGC-1	3084	1700	6.2905317769131
Trial 1- mock_CATAAGCCATTCAGCA-1	4975	2461	7.457286432160803
Trial 1- mock_CATAAGCGTTCTCGCT-1	5965	2348	16.46269907795474
Trial 1- mock_CATACAGAGGTTACAA-1	4858	2495	7.7398106216550024
Trial 1- mock_CATACCCGTACGAGTG-1	1046	782	4.588910133843212
Trial 1- mock_CATACTTCAAGGGTCA-1	2927	1664	3.5189613939186883
Trial 1- mock_CATACTTCACTTCTCG-1	722	540	5.263157894736842
Trial 1- mock_CATACTTCATAGTCGT-1	572	461	4.545454545454546
Trial 1- mock_CATACTTCATGGCTGC-1	861	655	5.1103368176538915
Trial 1- mock_CATACTTTCTAGCATG-1	6114	2745	7.981681386980701
Trial 1- mock_CATACTTTCTTGGATG-1	1661	1057	2.7694160144491273
Trial 1- mock_CATAGACCAAGTTGGG-1	4775	2330	4.837696335078534
Trial 1- mock_CATAGACCATTCACAG-1	22199	6412	4.69390513086175
Trial 1- mock_CATCAAGAGACACACG-1	29781	7256	6.22880359961049
Trial 1- mock_CATCAAGCAAAGCTCT-1	20100	6281	4.661691542288557
Trial 1- mock_CATCAAGGTCTTGCGG-1	1574	874	16.645489199491742
Trial 1- mock_CATCAAGTCACTTGTT-1	53686	9025	7.217896658346683
Trial 1- mock_CATCCACAGGTACATA-1	6242	3200	3.8769625120153797
Trial 1- mock_CATCCACCATCATGAC-1	611	492	5.400981996726677
Trial 1- mock_CATCCCAAGACATCAA-1	5010	2407	4.770459081836327
Trial 1- mock_CATCCCACAGAGGCTA-1	599	471	4.340567612687813
Trial 1- mock_CATCCCAGTAGTTCCA-1	783	575	5.236270753512133
Trial 1- mock_CATCCGTAGTTCTACG-1	3585	2137	3.8493723849372383
Trial 1- mock_CATCCGTGTCCGGCAT-1	614	478	2.6058631921824107
Trial 1- mock_CATCCGTGTCGCTTGG-1	2135	1378	4.074941451990632
Trial 1- mock_CATCGCTAGGATTTCC-1	4910	2368	7.087576374745417
Trial 1- mock_CATCGCTTCCTACGAA-1	17141	5626	4.923866752231492
Trial 1- mock_CATCGGGGTAACACGG-1	2342	1258	21.007685738684884
Trial 1- mock_CATCGGGTCGCTGCGA-1	2808	1638	4.522792022792023
Trial 1- mock_CATCGTCCAGGCTATT-1	558	433	5.017921146953405
Trial 1- mock_CATCGTCTCCGTAGTA-1	29237	7017	4.401956425077812
Trial 1- mock_CATGAGTAGGTAAAGG-1	1279	869	8.444096950742768
Trial 1- mock_CATGAGTCATGTGCTA-1	546	435	4.029304029304029
Trial 1- mock_CATGAGTGTATCGTTG-1	11470	4222	10.00871839581517
Trial 1- mock_CATGCAAAGGTAGTCG-1	2922	1599	6.2970568104038325
Trial 1- mock_CATGCAACAAGGCCTC-1	8224	3348	4.3774319066147855
Trial 1- mock_CATGCAAGTGTTCCTC-1	741	549	9.7165991902834
Trial 1- mock_CATGCCTGTCAGGAGT-1	1728	971	14.467592592592593
Trial 1- mock_CATGCTCCAAGGATGC-1	4201	1835	10.735539157343489
Trial 1- mock_CATGCTCTCGCTAATG-1	3705	1928	8.663967611336032
Trial 1- mock_CATGCTCTCGGTAAGG-1	5838	3018	2.36382322713258
Trial 1- mock_CATGGATAGGTAATCA-1	692	519	3.4682080924855487
Trial 1- mock_CATGGATAGTATAGGT-1	1035	748	3.961352657004831
Trial 1- mock_CATGGATTCAAAGACA-1	1100	763	3.090909090909091
Trial 1- mock_CATGGATTCTCCCATG-1	766	595	4.699738903394255
Trial 1- mock_CATTCATCACAGCATT-1	24017	6439	7.494691260357247
Trial 1- mock_CATTCATCATGTTCAG-1	41321	8185	5.90498777861136
Trial 1- mock_CATTCATTCTGTCTCG-1	1649	1013	4.66949666464524
Trial 1- mock_CATTCATTCTTACACT-1	3074	1737	4.68445022771633
Trial 1- mock_CATTCCGCACTGAGTT-1	1267	821	5.524861878453039
Trial 1- mock_CATTCCGGTCTTTCTA-1	557	449	2.6929982046678633
Trial 1- mock_CATTCCGTCTGCAGCG-1	518	411	6.177606177606178
Trial 1- mock_CATTGAGGTTCTTCAT-1	2725	1408	4.036697247706423
Trial 1- mock_CATTGCCTCATTACTC-1	1470	972	7.687074829931973
Trial 1- mock_CATTTCAGTGGCTGCT-1	4823	2362	4.561476259589467
Trial 1- mock_CATTTCAGTTCAAAGA-1	5925	2172	2.430379746835443
Trial 1- mock_CCAAGCGAGTCGAGGT-1	6894	2270	3.64084711343197
Trial 1- mock_CCAAGCGCAAAGCGTG-1	6312	3032	4.071609632446135
Trial 1- mock_CCAAGCGGTCAGTTTG-1	3697	1873	7.0327292399242625
Trial 1- mock_CCAATTTGTCCCTGAG-1	794	571	11.335012594458437
Trial 1- mock_CCAATTTGTTGCATAC-1	6394	2603	11.229277447607132
Trial 1- mock_CCACAAAGTAATGTGA-1	71179	9653	4.084069739670408
Trial 1- mock_CCACACTCAATAGGAT-1	853	628	4.8065650644783116
Trial 1- mock_CCACACTCAGGCGTTC-1	5105	2421	4.622918707149854
Trial 1- mock_CCACCATAGGCTAGCA-1	3150	1622	16.666666666666664
Trial 1- mock_CCACCATCAGAGTGTG-1	1218	834	4.761904761904762
Trial 1- mock_CCACCATCATCCGGTG-1	4599	1797	5.131550337029789
Trial 1- mock_CCACGAGAGAGATCGC-1	1386	969	4.256854256854257
Trial 1- mock_CCACGAGAGTCATGCT-1	615	471	4.0650406504065035
Trial 1- mock_CCACGAGGTATGATCC-1	5104	2411	5.172413793103448
Trial 1- mock_CCACGAGTCGGACCAC-1	581	453	4.991394148020654
Trial 1- mock_CCACGAGTCTTTCTAG-1	5693	2662	5.849288600035131
Trial 1- mock_CCACGTTCAACTTGCA-1	11273	4077	6.209527188858334
Trial 1- mock_CCACGTTCAGTCACGC-1	25605	6587	8.75610232376489
Trial 1- mock_CCACGTTGTCTAATCG-1	9129	4031	3.2424142841494143
Trial 1- mock_CCACTTGAGTATAACG-1	535	419	5.046728971962617
Trial 1- mock_CCATCACCACGTCTCT-1	607	457	6.095551894563426
Trial 1- mock_CCATCACGTTCTCCTG-1	2148	1206	4.050279329608938
Trial 1- mock_CCCATTGAGCCACTCG-1	5852	2690	4.613807245386193
Trial 1- mock_CCCGAAGGTAGAGTTA-1	7005	2873	9.436117059243397
Trial 1- mock_CCCGAAGTCCGCTGTT-1	673	422	5.200594353640416
Trial 1- mock_CCCGAAGTCGCGGTAC-1	17249	5410	9.194735926720389
Trial 1- mock_CCCGGAAAGCATTGAA-1	5185	2507	4.705882352941177
Trial 1- mock_CCCGGAAGTTCCGCGA-1	1823	1135	6.088864509051015
Trial 1- mock_CCCTAACCATCCTCAC-1	17926	5736	5.427870132768047
Trial 1- mock_CCCTAACGTAGCGCTC-1	4073	2024	9.084213110729191
Trial 1- mock_CCCTCAAGTTATAGCC-1	5944	2791	7.402422611036339
Trial 1- mock_CCCTCTCCAAAGTATG-1	737	534	5.020352781546811
Trial 1- mock_CCCTCTCCACTGCGAC-1	4781	2126	5.187199330683957
Trial 1- mock_CCCTGATTCGACCATA-1	2516	1596	3.1796502384737675
Trial 1- mock_CCCTTAGGTTCTCAGA-1	1408	924	3.4801136363636362
Trial 1- mock_CCGAACGAGAAGTGTT-1	2997	1781	4.471137804471137
Trial 1- mock_CCGAACGAGTAGCAAT-1	24276	5447	16.608996539792386
Trial 1- mock_CCGATCTAGGTAGATT-1	906	646	6.181015452538632
Trial 1- mock_CCGCAAGTCGTGGTAT-1	3305	1767	5.900151285930408
Trial 1- mock_CCGGACATCTGGGAGA-1	2341	1302	11.362665527552327
Trial 1- mock_CCGGGTACAAATTGCC-1	2220	1253	4.414414414414415
Trial 1- mock_CCGGGTAGTCGCACAC-1	5770	2540	4.558058925476603
Trial 1- mock_CCGGGTATCTGCACCT-1	12233	4555	3.727622006049211
Trial 1- mock_CCGGGTATCTTAGCAG-1	7145	3031	2.6731980405878235
Trial 1- mock_CCGGTAGCATGTGTCA-1	5275	2485	9.061611374407583
Trial 1- mock_CCGGTGACACCCTCTA-1	18814	5576	10.21048155628787
Trial 1- mock_CCGTAGGCAGACGCTC-1	2027	1217	3.8480513073507647
Trial 1- mock_CCGTGAGAGGATTTAG-1	799	578	3.879849812265332
Trial 1- mock_CCGTTCAAGCAACCAG-1	7745	3286	4.480309877340219
Trial 1- mock_CCGTTCACACGGCTAC-1	3961	2179	10.199444584700833
Trial 1- mock_CCTAAGACAAACGTGG-1	917	672	6.2159214830970555
Trial 1- mock_CCTAAGACAGCTCTGG-1	8786	4027	4.54131572956977
Trial 1- mock_CCTAAGAGTAATGATG-1	30916	7662	4.641609522577307
Trial 1- mock_CCTATCGGTATACCTG-1	6899	3000	4.696332801855341
Trial 1- mock_CCTCAACGTCTACTGA-1	8239	3575	4.927782497875956
Trial 1- mock_CCTCAACTCGAGCTGC-1	1938	1261	4.643962848297214
Trial 1- mock_CCTCAACTCTCCATAT-1	707	545	2.6874115983026874
Trial 1- mock_CCTCACAGTAATGTGA-1	7794	3429	5.632537849627918
Trial 1- mock_CCTCCAAAGGCTATCT-1	19779	6165	5.8294150361494514
Trial 1- mock_CCTCCAAAGGTAAACT-1	8383	3434	4.473338900155076
Trial 1- mock_CCTCCAACAACTGAAA-1	1306	877	9.571209800918837
Trial 1- mock_CCTCCAAGTCTTGGTA-1	2404	1395	6.405990016638935
Trial 1- mock_CCTCTAGAGGATTTCC-1	1156	783	7.179930795847751
Trial 1- mock_CCTGCATCAAACCACT-1	63547	9481	5.112751192031095
Trial 1- mock_CCTGCATGTGCACGCT-1	4330	2204	7.043879907621248
Trial 1- mock_CCTGCATTCCATCAGA-1	11701	4359	6.2900606785744815
Trial 1- mock_CCTGTTGCACATAACC-1	3100	1876	2.6451612903225805
Trial 1- mock_CCTGTTGCACTATCGA-1	734	577	6.267029972752043
Trial 1- mock_CCTTGTGGTTTCCCAC-1	9870	4157	2.563323201621074
Trial 1- mock_CCTTTGGGTGGACTGA-1	2392	1499	3.302675585284281
Trial 1- mock_CGAAGGAAGGAGTACC-1	5808	2693	5.5096418732782375
Trial 1- mock_CGAAGGATCCGTTTCG-1	4547	2143	8.335166043545195
Trial 1- mock_CGACAGCAGCGTTGTT-1	5659	2639	4.223361017847677
Trial 1- mock_CGACAGCTCACCTCTG-1	545	444	4.036697247706423
Trial 1- mock_CGACAGCTCTCCAATT-1	625	485	4.8
Trial 1- mock_CGAGAAGAGAGCTGCA-1	1094	795	4.204753199268739
Trial 1- mock_CGAGAAGCACTGTCCT-1	8389	3351	7.617117654070807
Trial 1- mock_CGAGAAGCAGCGTGCT-1	23880	6706	5.469011725293132
Trial 1- mock_CGAGAAGGTCGAGCTC-1	10099	4034	5.0202990395088625
Trial 1- mock_CGAGGAATCACCCTTG-1	3071	1437	3.158580267014002
Trial 1- mock_CGAGGCTCACCAATTG-1	506	406	3.7549407114624502
Trial 1- mock_CGAGGCTCACTCAGAT-1	2751	1685	2.5081788440567068
Trial 1- mock_CGAGGCTGTATGGTAA-1	2984	1861	4.323056300268097
Trial 1- mock_CGAGGCTGTCAAACGG-1	2417	1425	5.5026892842366575
Trial 1- mock_CGAGGCTGTTTGTTCT-1	907	663	6.615214994487322
Trial 1- mock_CGAGTGCGTACGACAG-1	8674	2537	3.4240258243025132
Trial 1- mock_CGAGTGCTCAGAGTGG-1	3262	1717	7.970570202329859
Trial 1- mock_CGAGTTATCCCAATAG-1	6943	2949	4.5369436842863315
Trial 1- mock_CGATCGGAGCACTCCG-1	4844	2426	7.45251857968621
Trial 1- mock_CGATCGGGTATACCCA-1	800	598	4.875
Trial 1- mock_CGATCGGGTTGAATCC-1	1952	1355	2.7151639344262293
Trial 1- mock_CGATGCGAGTGACACG-1	4298	2078	6.979990693345742
Trial 1- mock_CGATGGCAGTTAACAG-1	1578	1006	4.942965779467681
Trial 1- mock_CGATGGCTCACAGTGT-1	7083	2853	5.492023154030778
Trial 1- mock_CGCATAAAGCTGAAAT-1	4073	1803	12.595138718389393
Trial 1- mock_CGCATAAAGTGTAGAT-1	1794	1223	6.744704570791528
Trial 1- mock_CGCATGGGTCACTCGG-1	5379	2533	8.031232571109872
Trial 1- mock_CGCATGGGTTCTGAGT-1	6718	3214	8.306043465317059
Trial 1- mock_CGCCAGACAAGGCTTT-1	697	519	4.878048780487805
Trial 1- mock_CGCCAGACAGCAGTAG-1	609	461	2.6272577996715927
Trial 1- mock_CGCCAGAGTTCGTAAC-1	2581	1456	3.487020534676482
Trial 1- mock_CGCCATTAGTCGGCAA-1	2313	1378	9.554690877648076
Trial 1- mock_CGCCATTCAATTTCTC-1	1762	1077	4.880817253121453
Trial 1- mock_CGCCATTTCCGGACTG-1	34113	7454	5.69577580394571
Trial 1- mock_CGCGTGATCATTATCC-1	658	521	5.623100303951368
Trial 1- mock_CGGAATTCACTCAGAT-1	2172	1384	4.23572744014733
Trial 1- mock_CGGAATTCAGCGTTTA-1	5421	2535	15.107913669064748
Trial 1- mock_CGGAATTGTACTAAGA-1	1642	955	9.500609013398295
Trial 1- mock_CGGAATTTCACTGTTT-1	7787	3602	3.582894567869526
Trial 1- mock_CGGAATTTCGCGTAGC-1	50546	8634	8.408182645511019
Trial 1- mock_CGGAGAACACAGAGAC-1	1504	989	6.914893617021277
Trial 1- mock_CGGAGAACATACTGTG-1	8211	3690	5.309950066983315
Trial 1- mock_CGGAGAATCACCTGTC-1	6031	2763	4.443707511192174
Trial 1- mock_CGGAGAATCGGCAGTC-1	5701	2186	8.682687247851256
Trial 1- mock_CGGCAGTCAGTCCCGA-1	4119	1796	4.831269725661568
Trial 1- mock_CGGCAGTTCGCGCTGA-1	604	475	3.642384105960265
Trial 1- mock_CGGGACTAGCCTATTG-1	3265	1708	7.442572741194486
Trial 1- mock_CGGGACTCAGCTGGTC-1	5286	2862	3.40522133938706
Trial 1- mock_CGGGACTCATGACTCA-1	841	607	8.204518430439952
Trial 1- mock_CGGGACTGTATCTCGA-1	4436	1495	12.939585211902616
Trial 1- mock_CGGGACTTCTCCCAAC-1	3421	1709	13.417129494299912
Trial 1- mock_CGGGTCAAGACTGTTC-1	1968	1176	6.910569105691057
Trial 1- mock_CGGGTCAGTGAATAAC-1	3289	1869	4.651869869261174
Trial 1- mock_CGGGTCATCGCGTGAC-1	3929	2060	9.366250954441334
Trial 1- mock_CGGTCAGTCAAACCTG-1	4707	2437	6.161036753770979
Trial 1- mock_CGTAAGTCAATTTCGG-1	2569	1457	5.644219540677306
Trial 1- mock_CGTAAGTGTACTCGTA-1	36837	7682	4.525341368732525
Trial 1- mock_CGTAAGTGTGCGACAA-1	2571	1389	4.628549202644885
Trial 1- mock_CGTCAAACAACTGGTT-1	6448	2869	5.660669975186104
Trial 1- mock_CGTCAAAGTAAGCAAT-1	549	424	3.096539162112933
Trial 1- mock_CGTCCATAGCGTGAAC-1	8162	3380	4.569958343543249
Trial 1- mock_CGTCCATCATCTTTCA-1	875	635	5.485714285714286
Trial 1- mock_CGTGAATAGGTAGTCG-1	3731	2129	2.8946663093004554
Trial 1- mock_CGTGAATAGTGGTGAC-1	1793	1099	8.365867261572783
Trial 1- mock_CGTGAATGTTGCAAGG-1	4562	2483	1.6001753616834722
Trial 1- mock_CGTGAATGTTGGAGAC-1	627	488	3.508771929824561
Trial 1- mock_CGTGATACAATGTTGC-1	6211	2677	4.379327000483014
Trial 1- mock_CGTGATACACTACGGC-1	915	655	4.1530054644808745
Trial 1- mock_CGTGCTTGTCCGTTTC-1	5108	2431	4.22866092404072
Trial 1- mock_CGTGTCTCAGGCGAAT-1	754	528	17.771883289124666
Trial 1- mock_CGTGTCTGTTAAGACA-1	514	392	3.11284046692607
Trial 1- mock_CGTTAGACAATACGCT-1	4670	2220	4.218415417558886
Trial 1- mock_CGTTAGACACACGTGC-1	5319	2496	4.418123707463809
Trial 1- mock_CGTTAGATCTGGGTCG-1	6077	2475	3.4885634359058746
Trial 1- mock_CTAACTTAGCACCCAC-1	1953	1362	5.273937532002048
Trial 1- mock_CTAACTTAGCAGATAT-1	9939	4046	10.483952107857933
Trial 1- mock_CTAACTTCACCTCGTT-1	7895	3486	8.7903736542115265
Trial 1- mock_CTAACTTTCATGCCGG-1	5371	2936	1.9549432135542728
Trial 1- mock_CTACAGAGTTCAAACC-1	6675	2923	7.790262172284644
Trial 1- mock_CTACATTAGTTGTACC-1	3785	1905	9.722589167767504
Trial 1- mock_CTACATTCATACGCAT-1	1593	1031	8.851224105461393
Trial 1- mock_CTACCCAAGTGGACGT-1	1387	899	10.454217736121125
Trial 1- mock_CTACCCATCGTAGTCA-1	7885	2930	8.687381103360812
Trial 1- mock_CTACCTGAGAGGCGGA-1	4304	1542	20.63197026022305
Trial 1- mock_CTACCTGAGAGTTGAT-1	2407	1349	4.23764021603656
Trial 1- mock_CTACCTGAGCCTGAGA-1	7452	3377	5.528717122920022
Trial 1- mock_CTACCTGAGGATGTTA-1	2091	1289	4.304160688665711
Trial 1- mock_CTACCTGGTCTCTCCA-1	54803	9079	6.96312245679981
Trial 1- mock_CTACGGGAGTGAATAC-1	15614	5001	4.560010247214039
Trial 1- mock_CTACGGGCACTAACGT-1	4216	2347	5.004743833017078
Trial 1- mock_CTACGGGGTTGCTGAT-1	4661	1552	2.853464921690624
Trial 1- mock_CTACTATCAACCACAT-1	11565	3966	8.465196714223952
Trial 1- mock_CTACTATCAATGTCAC-1	1200	810	5.166666666666667
Trial 1- mock_CTACTATGTTCAGCGC-1	1266	821	5.371248025276461
Trial 1- mock_CTAGACACAGCGACCT-1	2513	1429	5.133306804615997
Trial 1- mock_CTAGGTAGTGATTCTG-1	2819	1705	3.3699893579283433
Trial 1- mock_CTATAGGCAGAGTTGG-1	626	464	5.5910543130990416
Trial 1- mock_CTATCCGAGTCTCTGA-1	3452	1824	7.966396292004635
Trial 1- mock_CTATCCGTCGAGAATA-1	16643	5299	11.163852670792524
Trial 1- mock_CTATCTAAGCAGGGAG-1	1089	738	3.948576675849403
Trial 1- mock_CTATCTAAGTGGGAAA-1	691	510	4.92040520984081
Trial 1- mock_CTATCTACATCGCTAA-1	6035	2777	4.258492129246064
Trial 1- mock_CTATCTATCCTCACTG-1	24350	6731	7.137577002053389
Trial 1- mock_CTCAAGAGTACTAACC-1	3934	2037	5.083884087442806
Trial 1- mock_CTCAATTAGATTGATG-1	585	469	4.444444444444445
Trial 1- mock_CTCAATTCAGAGCGTA-1	4942	2530	5.180089032780251
Trial 1- mock_CTCAATTGTGGTCAAG-1	7298	3194	11.53740750890655
Trial 1- mock_CTCAATTTCCTCAGGG-1	11589	3802	9.388212960566054
Trial 1- mock_CTCACTGCAGTAGTGG-1	14014	4575	9.255030683602113
Trial 1- mock_CTCAGAATCGTACCTC-1	536	421	2.798507462686567
Trial 1- mock_CTCAGGGAGATGCTGG-1	3339	1785	3.9233303384246776
Trial 1- mock_CTCAGGGTCAGCTAGT-1	3297	1754	8.553230209281166
Trial 1- mock_CTCAGGGTCCGTGACG-1	1238	839	10.177705977382875
Trial 1- mock_CTCAGTCTCAAAGCCT-1	3426	1873	4.144775248102744
Trial 1- mock_CTCAGTCTCGAAGTGG-1	3524	1849	4.171396140749149
Trial 1- mock_CTCATCGAGCTAATGA-1	825	622	4.7272727272727275
Trial 1- mock_CTCATCGAGCTAGCCC-1	8916	3570	5.663974876626289
Trial 1- mock_CTCATGCAGCTTCATG-1	2052	1279	3.070175438596491
Trial 1- mock_CTCATGCAGGATACCG-1	3589	2178	2.67483978824185
Trial 1- mock_CTCATTAAGCCTTTGA-1	7147	2872	2.0707989366167623
Trial 1- mock_CTCATTAGTGAACCGA-1	4780	2290	7.90794979079498
Trial 1- mock_CTCCAACAGCAACTTC-1	1607	1047	7.529558182949596
Trial 1- mock_CTCCAACGTAGGCTGA-1	5363	2572	5.556591460003729
Trial 1- mock_CTCCACAAGCAGTACG-1	5099	1944	29.809766620906057
Trial 1- mock_CTCCCAAAGCGTACAG-1	3264	1869	4.31985294117647
Trial 1- mock_CTCCCAAGTAGAATAC-1	5795	2698	4.176013805004314
Trial 1- mock_CTCCCAATCGCGCTGA-1	7403	3335	6.4703498581656085
Trial 1- mock_CTCCCTCGTCAGTCCG-1	20757	6207	7.741966565495978
Trial 1- mock_CTCCGATAGTGGTGAC-1	779	530	3.465982028241335
Trial 1- mock_CTCCGATCAGCACGAA-1	5597	2643	7.378953010541362
Trial 1- mock_CTCCTCCTCGCGGACT-1	2753	1556	3.8503450780966215
Trial 1- mock_CTCCTTTAGAAACACT-1	2540	1407	12.32283464566929
Trial 1- mock_CTCCTTTAGACTGAGC-1	15616	5505	5.353483606557377
Trial 1- mock_CTCCTTTAGCTGGTGA-1	4883	1801	11.488838828588982
Trial 1- mock_CTCCTTTCACGACGTC-1	6384	3139	3.869047619047619
Trial 1- mock_CTCCTTTCAGAATTCC-1	4037	2106	4.35967302452316
Trial 1- mock_CTCCTTTTCTAGCATG-1	1954	1244	5.220061412487206
Trial 1- mock_CTCGAGGGTATGATCC-1	4194	1950	8.559847401049117
Trial 1- mock_CTCTCAGAGCGAAACC-1	4716	2525	2.8413910093299406
Trial 1- mock_CTCTCAGGTCACAATC-1	3407	1811	10.361021426474904
Trial 1- mock_CTCTCAGGTGAGTTTC-1	2488	1586	4.30064308681672
Trial 1- mock_CTCTCAGTCTAGGCCG-1	693	525	2.5974025974025974
Trial 1- mock_CTCTCGAAGTCTTCCC-1	527	417	1.8975332068311195
Trial 1- mock_CTCTCGATCTGCATGA-1	621	465	4.3478260869565215
Trial 1- mock_CTCTGGTCACCGGAAA-1	8475	3630	5.5811209439528024
Trial 1- mock_CTCTGGTGTTCGGCCA-1	1293	837	3.789636504253674
Trial 1- mock_CTGAATGTCCATTGTT-1	8573	3573	4.502507873556515
Trial 1- mock_CTGAATGTCCCATAGA-1	2561	1499	4.568527918781726
Trial 1- mock_CTGAGCGAGGACAGCT-1	3377	1859	4.5602605863192185
Trial 1- mock_CTGAGGCCAGGTGGAT-1	4956	2382	4.277643260694108
Trial 1- mock_CTGAGGCGTTTGTTGG-1	17976	5002	9.835336003560302
Trial 1- mock_CTGATCCAGGTCTACT-1	89795	9797	3.2206693022996826
Trial 1- mock_CTGATCCTCCACAAGT-1	10669	4346	6.382978723404255
Trial 1- mock_CTGCATCCAAGTATAG-1	3836	2187	2.815432742440042
Trial 1- mock_CTGCATCGTATTGGCT-1	4131	1719	6.681190994916484
Trial 1- mock_CTGCATCTCATTGTTC-1	531	405	2.824858757062147
Trial 1- mock_CTGCCATAGCTGCGAA-1	2624	1375	13.948170731707318
Trial 1- mock_CTGCCATCAAACACCT-1	1934	1257	3.5677352637021715
Trial 1- mock_CTGCCTACATCGTCCT-1	53325	8696	4.5644631973745895
Trial 1- mock_CTGCCTAGTACGATCT-1	1104	722	16.032608695652172
Trial 1- mock_CTGCCTATCACATACG-1	2244	1351	7.0855614973262036
Trial 1- mock_CTGCGAGAGTGCTCGC-1	2319	1328	5.217766278568348
Trial 1- mock_CTGCGAGTCCAAGAGG-1	2256	1491	4.654255319148936
Trial 1- mock_CTGCTCACAGAGATTA-1	6859	2885	4.505029887738737
Trial 1- mock_CTGCTCAGTGAAAGTT-1	2295	1291	5.751633986928105
Trial 1- mock_CTGCTCAGTTGTTTGG-1	5211	2446	4.893494530800231
Trial 1- mock_CTGCTCATCTACCAGA-1	6044	2792	4.58305757776307
Trial 1- mock_CTGGACGCAGTACTAC-1	4725	2301	4.7407407407407405
Trial 1- mock_CTGGACGGTCAACATC-1	769	516	6.11183355006502
Trial 1- mock_CTGGACGTCCAACCGG-1	5009	2759	3.4937113196246754
Trial 1- mock_CTGGCAGGTCGAAACG-1	1230	822	6.260162601626017
Trial 1- mock_CTGGCAGGTCTGCGCA-1	708	478	4.519774011299435
Trial 1- mock_CTGGCAGTCGCTGTTC-1	4563	2224	4.185842647381109
Trial 1- mock_CTGGTCTAGGGTCAAC-1	3170	1581	3.943217665615142
Trial 1- mock_CTGGTCTTCTAGCCTC-1	7664	2628	7.620041753653445
Trial 1- mock_CTGTACCGTACGGGAT-1	6286	2784	3.913458479160038
Trial 1- mock_CTGTAGACACACACTA-1	2394	1357	3.007518796992481
Trial 1- mock_CTGTATTTCGTTATCT-1	12471	4671	5.396519926228851
Trial 1- mock_CTGTCGTAGGCTCCCA-1	754	570	3.3156498673740056
Trial 1- mock_CTGTGGGCACAGCTGC-1	8654	3551	8.793621446729837
Trial 1- mock_CTGTGGGGTGTGAGCA-1	3142	1618	4.551241247612985
Trial 1- mock_CTTACCGAGATTCGAA-1	3713	1950	9.587934284944788
Trial 1- mock_CTTACCGGTCGCGGTT-1	852	569	15.845070422535212
Trial 1- mock_CTTAGGAAGCCGAACA-1	17561	5403	3.063606856101589
Trial 1- mock_CTTAGGACACATGTTG-1	2379	1367	7.3139974779319035
Trial 1- mock_CTTCAATAGACCAAGC-1	1271	822	6.451612903225806
Trial 1- mock_CTTCAATAGTAAGCAT-1	19407	5982	8.131086721286133
Trial 1- mock_CTTCAATCAGTCTTCC-1	4280	1931	5.490654205607477
Trial 1- mock_CTTCCGAAGCCTGTGC-1	5677	2613	4.650343491280606
Trial 1- mock_CTTCCGAAGGTATTGA-1	6896	3291	1.2035962877030162
Trial 1- mock_CTTCCTTCAAAGGGTC-1	1887	1180	6.7302596714361425
Trial 1- mock_CTTCGGTCAGGACATG-1	568	435	4.929577464788732
Trial 1- mock_CTTCGGTTCCACGGAC-1	6113	2873	6.428921969573041
Trial 1- mock_CTTCGGTTCGGACCAC-1	4438	2119	8.7201442091032
Trial 1- mock_CTTCTAAAGCCGTCGT-1	5641	2756	4.112745967027123
Trial 1- mock_CTTCTAAGTCGCTCGA-1	528	442	4.356060606060606
Trial 1- mock_CTTGAGAAGGCCCGTT-1	1194	835	9.380234505862646
Trial 1- mock_CTTGAGACACTCCCTA-1	1619	1049	6.423718344657196
Trial 1- mock_CTTGATTGTACTTGTG-1	2783	1672	7.617678763923823
Trial 1- mock_CTTGATTTCAAACTGC-1	1684	1125	5.522565320665083
Trial 1- mock_CTTGATTTCGAACTCA-1	591	478	1.5228426395939088
Trial 1- mock_CTTTCAAGTAGGTGCA-1	11434	4630	5.606087108623404
Trial 1- mock_CTTTCAAGTGGTCCGT-1	3316	1771	14.867310012062726
Trial 1- mock_CTTTCGGGTAGCCAGA-1	7428	3102	3.9445341949380723
Trial 1- mock_GAAACCTAGGTTGCCC-1	4182	2204	7.00621712099474
Trial 1- mock_GAAACCTGTCACGCTG-1	2897	1465	3.624439074905074
Trial 1- mock_GAAATGAAGACACACG-1	5001	2383	7.398520295940812
Trial 1- mock_GAAATGAAGCTTCGTA-1	2270	1330	6.916299559471366
Trial 1- mock_GAAATGACAGGACTAG-1	509	399	3.9292730844793713
Trial 1- mock_GAAATGAGTTGAGGAC-1	5357	2568	4.237446331902184
Trial 1- mock_GAAATGATCCATATGG-1	633	489	3.949447077409163
Trial 1- mock_GAAATGATCCCGGTAG-1	3615	2101	4.066390041493776
Trial 1- mock_GAACACTAGTGGGAAA-1	508	402	4.330708661417323
Trial 1- mock_GAACACTCAATGGCAG-1	2326	1447	8.340498710232158
Trial 1- mock_GAACACTGTACGTAGG-1	509	409	3.732809430255403
Trial 1- mock_GAACACTTCGTGGGTC-1	3876	2214	3.611971104231166
Trial 1- mock_GAACGTTGTGACAGGT-1	986	728	4.563894523326572
Trial 1- mock_GAACTGTAGCAACAGC-1	2496	1403	9.85576923076923
Trial 1- mock_GAACTGTCACACTGGC-1	1112	791	4.226618705035971
Trial 1- mock_GAACTGTGTTGAGTCT-1	5843	2656	4.586684922129043
Trial 1- mock_GAAGAATTCAGCGCGT-1	770	562	8.051948051948052
Trial 1- mock_GAAGCCCCATGGATCT-1	659	493	5.007587253414264
Trial 1- mock_GAAGCGACAAACTGCT-1	10070	4155	3.038728897715988
Trial 1- mock_GAAGCGAGTGCCTGAC-1	4289	2188	4.663091629750524
Trial 1- mock_GAAGCGATCTGATTCT-1	5383	2593	4.458480401263236
Trial 1- mock_GAAGGACCATACACCA-1	9957	4283	2.02872351109772
Trial 1- mock_GAAGGACGTCTTGAAC-1	4348	1943	4.53081876724931
Trial 1- mock_GAAGGACGTGCCGTTG-1	21486	5496	10.025132644512706
Trial 1- mock_GAAGGACTCGGACCAC-1	10805	3751	6.506247107820454
Trial 1- mock_GAAGGGTCAAAGCTCT-1	3814	1516	8.023072889355008
Trial 1- mock_GAAGGGTCAGACACCC-1	3013	1606	6.7374709591769
Trial 1- mock_GAAGGGTTCAGACATC-1	7299	3056	4.904781476914645
Trial 1- mock_GAAGGGTTCATTGAGC-1	2474	1560	8.447857720291028
Trial 1- mock_GAAGGGTTCGTTGTTT-1	773	551	8.15006468305304
Trial 1- mock_GAAGGGTTCTATGCCC-1	4453	2354	4.828205704019762
Trial 1- mock_GAATAGACAGACACCC-1	892	680	3.811659192825112
Trial 1- mock_GAATAGAGTAGTATAG-1	3454	1788	8.164447017950202
Trial 1- mock_GAATAGAGTCACTTAG-1	620	462	2.903225806451613
Trial 1- mock_GAATAGAGTGACACAG-1	1620	1095	3.2098765432098766
Trial 1- mock_GAATAGATCTAATTCC-1	3231	1847	8.758898173939956
Trial 1- mock_GAATCACGTTGCTCAA-1	3502	1748	4.283266704740148
Trial 1- mock_GAATCGTAGGCTCTAT-1	6759	3399	2.589140405385412
Trial 1- mock_GAATCGTCAAATACAG-1	6699	2583	4.00059710404538
Trial 1- mock_GAATCGTGTCACCCTT-1	2512	1610	3.7420382165605095
Trial 1- mock_GACACGCCACACGGAA-1	2842	1686	9.67628430682618
Trial 1- mock_GACAGCCCAGCTATAC-1	5992	2668	4.873164218958611
Trial 1- mock_GACAGCCTCGCAGATT-1	947	664	5.279831045406547
Trial 1- mock_GACCAATGTCATAGTC-1	10804	3907	5.738615327656423
Trial 1- mock_GACCAATGTTCATCGA-1	7682	3132	4.2957563134600365
Trial 1- mock_GACCCAGCATTCAGCA-1	8943	3187	6.686794140668679
Trial 1- mock_GACCCTTAGATGCTTC-1	16152	5168	5.968301139177811
Trial 1- mock_GACCCTTTCGTCACCT-1	3742	2199	3.2068412613575625
Trial 1- mock_GACCTTCCACCAAATC-1	5689	2064	5.413956758657058
Trial 1- mock_GACCTTCGTCCAAATC-1	14991	5094	4.389300246814756
Trial 1- mock_GACGTTAGTATGAGCG-1	2381	1430	0.7559848803023939
Trial 1- mock_GACTATGCATCCTTCG-1	823	656	3.0376670716889427
Trial 1- mock_GACTATGTCTTCCAGC-1	586	442	5.290102389078498
Trial 1- mock_GACTCAAAGGGTTTCT-1	842	628	4.275534441805226
Trial 1- mock_GACTCTCGTTAACAGA-1	1179	843	6.361323155216285
Trial 1- mock_GACTCTCTCTCCCATG-1	868	635	2.3041474654377883
Trial 1- mock_GACTGATCATGGCCAC-1	1316	827	15.80547112462006
Trial 1- mock_GACTGATGTAGTGATA-1	11549	4476	3.835829941986319
Trial 1- mock_GACTTCCAGAATAGTC-1	4135	1912	6.045949214026603
Trial 1- mock_GAGACCCCAATGTGGG-1	848	608	6.132075471698113
Trial 1- mock_GAGACCCCACGTAGTT-1	1063	720	7.61994355597366
Trial 1- mock_GAGACCCCATTGGGAG-1	7967	3586	5.296849504204845
Trial 1- mock_GAGACTTAGCACGGAT-1	9853	4015	4.374302242971684
Trial 1- mock_GAGACTTTCCATCTGC-1	1002	775	1.8962075848303395
Trial 1- mock_GAGACTTTCTGAGTCA-1	15269	5269	8.402645883816884
Trial 1- mock_GAGACTTTCTGATGGT-1	6337	3118	5.980747988006943
Trial 1- mock_GAGAGGTAGTCCTGCG-1	9874	4051	5.80311930322058
Trial 1- mock_GAGAGGTGTCATTGCA-1	2516	1547	7.59141494435612
Trial 1- mock_GAGAGGTTCTTAGCAG-1	1642	1143	3.958587088915956
Trial 1- mock_GAGATGGCAGCTTTGA-1	5242	2508	6.2380770698206796
Trial 1- mock_GAGATGGCATGGACAG-1	861	649	4.994192799070848
Trial 1- mock_GAGATGGGTGACGCCT-1	4444	2511	2.092709270927093
Trial 1- mock_GAGCCTGGTAGGATAT-1	6760	2929	4.497041420118343
Trial 1- mock_GAGCTGCAGTCGTCTA-1	10549	4247	7.3940657882263725
Trial 1- mock_GAGCTGCCAAGAGAGA-1	5343	2532	7.598727306756505
Trial 1- mock_GAGCTGCCACGCGTCA-1	16424	5145	6.046030199707745
Trial 1- mock_GAGCTGCGTACAGGTG-1	2281	1367	5.830775975449364
Trial 1- mock_GAGCTGCGTTCCACAA-1	1400	1011	5.357142857142857
Trial 1- mock_GAGCTGCTCAATCAGC-1	5726	2662	4.435906391896612
Trial 1- mock_GAGCTGCTCTACCAGA-1	1080	757	6.481481481481481
Trial 1- mock_GAGGCAACAAGTGGTG-1	6167	2932	6.3564131668558455
Trial 1- mock_GAGGCAAGTAGACACG-1	4894	2708	2.7176134041683695
Trial 1- mock_GAGGGATGTCATCACA-1	5815	2628	6.328460877042133
Trial 1- mock_GAGTCATCAGATCACT-1	1192	826	4.781879194630872
Trial 1- mock_GAGTCTAAGCCTATTG-1	6582	3117	5.591005773321179
Trial 1- mock_GAGTCTAAGTTCCGTA-1	8540	2423	29.508196721311474
Trial 1- mock_GAGTCTAGTTACCGTA-1	1118	827	3.309481216457961
Trial 1- mock_GAGTGAGCACGTAACT-1	2281	1530	2.4989039894782987
Trial 1- mock_GAGTGAGTCTCTTCAA-1	6866	3303	3.6848237692979904
Trial 1- mock_GAGTGTTTCCGCACTT-1	3343	1914	3.679329943164822
Trial 1- mock_GAGTTACCAGTAACGG-1	1427	966	3.363700070077085
Trial 1- mock_GAGTTGTAGAAATTGC-1	4587	2241	4.46915195116634
Trial 1- mock_GAGTTTGCATGGGTCC-1	7476	3326	5.992509363295881
Trial 1- mock_GAGTTTGTCGAAGCCC-1	1491	949	4.560697518443997
Trial 1- mock_GATAGAACACTTGAAC-1	680	478	2.3529411764705883
Trial 1- mock_GATCACAAGTTGCCCG-1	7557	3395	7.463279078999603
Trial 1- mock_GATCACATCACCATGA-1	1702	1094	5.816686251468861
Trial 1- mock_GATCAGTAGTGGTTCT-1	962	718	2.494802494802495
Trial 1- mock_GATCAGTCAGGTGACA-1	4006	2053	6.440339490763853
Trial 1- mock_GATCAGTTCATACAGC-1	717	529	3.3472803347280333
Trial 1- mock_GATCATGGTCGTTGCG-1	1000	745	3.2
Trial 1- mock_GATCCCTAGAACTCCT-1	511	414	3.7181996086105675
Trial 1- mock_GATCGTAAGTCTGCGC-1	1652	985	7.627118644067797
Trial 1- mock_GATCGTAGTTGCATAC-1	5287	2388	6.846983166256856
Trial 1- mock_GATCGTATCTCATTAC-1	1363	917	12.032281731474688
Trial 1- mock_GATGAGGAGGCCTAGA-1	872	627	7.568807339449542
Trial 1- mock_GATGATCAGGGCAGGA-1	1213	870	5.441055234954658
Trial 1- mock_GATGCTACAATAACCC-1	5808	2691	4.75206611570248
Trial 1- mock_GATGCTACACCCAATA-1	2842	1879	2.251935256861365
Trial 1- mock_GATGGAGAGTGAGGCT-1	864	603	9.606481481481481
Trial 1- mock_GATGGAGCAAGGTCGA-1	10330	4216	4.046466602129719
Trial 1- mock_GATGTTGCACAGCCAC-1	9005	3356	8.117712382009994
Trial 1- mock_GATGTTGCACCATAAC-1	600	478	4.5
Trial 1- mock_GATGTTGGTAGGTGCA-1	16884	5553	4.909973939824686
Trial 1- mock_GATGTTGGTCGAAGCA-1	2651	1509	3.7344398340248963
Trial 1- mock_GATGTTGTCTTCGACC-1	4887	2351	4.7268262737876
Trial 1- mock_GATTCTTTCTGCCTGT-1	1223	895	3.2706459525756335
Trial 1- mock_GATTGGTCACAGCTTA-1	4860	2599	4.423868312757202
Trial 1- mock_GATTGGTGTAATCAGA-1	1502	924	10.252996005326231
Trial 1- mock_GATTTCTGTACGTAGG-1	1637	1063	4.215027489309713
Trial 1- mock_GATTTCTGTTGCGTAT-1	42610	8441	4.818117812720018
Trial 1- mock_GATTTCTTCGAGTGAG-1	2262	1435	9.991158267020337
Trial 1- mock_GCAACCGAGTGGAATT-1	23529	6669	4.71758255769476
Trial 1- mock_GCAACCGGTCCACGCA-1	1239	853	7.667473769168684
Trial 1- mock_GCAACCGGTTTGCCGG-1	1388	920	2.5936599423631126
Trial 1- mock_GCAACCGTCTGTGCAA-1	673	527	4.011887072808321
Trial 1- mock_GCACATAAGCTAAATG-1	727	556	3.7138927097661623
Trial 1- mock_GCACATAAGTACCCTA-1	36833	7859	5.5439415741318925
Trial 1- mock_GCACATACATTCAGCA-1	2689	1482	4.57419114912607
Trial 1- mock_GCACATAGTATGAAAC-1	3424	1725	18.341121495327105
Trial 1- mock_GCACATATCGTGGGTC-1	18884	5927	6.99004448210125
Trial 1- mock_GCACGGTAGAGTGTTA-1	5984	2841	6.366978609625669
Trial 1- mock_GCACGGTGTAGGTACG-1	57878	8697	3.5488441203911676
Trial 1- mock_GCACGGTTCCGTACGG-1	1675	1141	4.597014925373134
Trial 1- mock_GCACGTGCAGCGGATA-1	3360	2042	3.6309523809523814
Trial 1- mock_GCACGTGGTCGCACGT-1	3815	2048	4.849279161205767
Trial 1- mock_GCACGTGTCACGGACC-1	1181	796	12.531752751905165
Trial 1- mock_GCACGTGTCTCCCATG-1	648	507	3.8580246913580245
Trial 1- mock_GCACTAAAGAGCTGCA-1	5961	2459	3.053178996812615
Trial 1- mock_GCACTAAAGGACCCAA-1	2853	1670	7.781282860147214
Trial 1- mock_GCACTAAGTCCTACAA-1	7352	3199	4.379760609357998
Trial 1- mock_GCACTAATCTGCGTCT-1	6175	2743	5.668016194331984
Trial 1- mock_GCAGCCAAGCCTGTCG-1	5642	1998	5.299539170506913
Trial 1- mock_GCAGCTGGTCACTTAG-1	7718	3215	4.0295413319512825
Trial 1- mock_GCAGCTGTCTAGAGCT-1	715	539	3.4965034965034967
Trial 1- mock_GCAGGCTCACTCAGAT-1	4701	2342	3.850244628802382
Trial 1- mock_GCAGGCTCATCCTGTC-1	3374	1667	18.87966804979253
Trial 1- mock_GCAGGCTTCTCAGGCG-1	4628	2208	5.488331892826275
Trial 1- mock_GCAGTTACAGCGTGCT-1	1348	896	8.531157270029674
Trial 1- mock_GCAGTTATCTCCGCAT-1	2789	1737	2.9759770527070635
Trial 1- mock_GCATCGGGTCATAACC-1	6695	3047	4.79462285287528
Trial 1- mock_GCATCGGTCCCATTCG-1	500	374	6.2
Trial 1- mock_GCATCTCAGCAACTTC-1	3535	1806	3.762376237623762
Trial 1- mock_GCATGATAGAAAGTCT-1	1119	790	7.327971403038427
Trial 1- mock_GCATGATAGGGCCTCT-1	5534	2206	9.468738706179979
Trial 1- mock_GCATGATTCCAGCCTT-1	586	439	4.266211604095563
Trial 1- mock_GCATTAGGTGTACATC-1	28863	6693	7.986002841007518
Trial 1- mock_GCATTAGTCAACTTTC-1	633	477	5.529225908372828
Trial 1- mock_GCCAACGAGGAGACCT-1	30049	7131	7.594262704249726
Trial 1- mock_GCCAGCACATTGCAAC-1	596	449	3.691275167785235
Trial 1- mock_GCCAGCAGTAGGCTCC-1	1690	1019	8.698224852071005
Trial 1- mock_GCCAGCATCCAAGAGG-1	2343	1438	6.9142125480153656
Trial 1- mock_GCCAGGTGTGTCTTAG-1	4414	2490	3.9873130946986857
Trial 1- mock_GCCAGTGCATTCCTAT-1	1484	950	6.46900269541779
Trial 1- mock_GCCAGTGTCCACACCT-1	3594	2180	2.0311630495269895
Trial 1- mock_GCCAGTGTCTTCCCAG-1	23158	6302	3.0874859659728817
Trial 1- mock_GCCATGGCACATCCCT-1	1244	851	5.305466237942122
Trial 1- mock_GCCATTCAGTTTCGAC-1	4852	2296	9.62489694971146
Trial 1- mock_GCCATTCGTCGCATCG-1	672	508	6.9940476190476195
Trial 1- mock_GCCATTCGTTCGGTAT-1	2308	1399	5.719237435008666
Trial 1- mock_GCCATTCTCTCCCATG-1	681	517	3.81791483113069
Trial 1- mock_GCCCAGAAGCCTTCTC-1	22680	6563	6.569664902998236
Trial 1- mock_GCCCAGAGTTAAGAAC-1	7285	3414	2.855181880576527
Trial 1- mock_GCCCGAACAACGGCTC-1	2037	1341	3.9273441335297004
Trial 1- mock_GCCGTGACAAGGCTTT-1	4061	2314	2.216202905688254
Trial 1- mock_GCCGTGACAGCGTGAA-1	2866	1507	12.70062805303559
Trial 1- mock_GCCGTGACAGCTGTCG-1	3187	1816	5.334170065892689
Trial 1- mock_GCGAGAACACCTAAAC-1	504	403	5.158730158730158
Trial 1- mock_GCGAGAATCTTGGTCC-1	2050	1095	16.243902439024392
Trial 1- mock_GCGATCGCATGGAATA-1	539	430	3.525046382189239
Trial 1- mock_GCGGAAATCACCATCC-1	1714	1109	5.017502917152859
Trial 1- mock_GCGGATCAGACCTGGA-1	870	621	5.172413793103448
Trial 1- mock_GCGTGCATCCCGAAAT-1	786	592	5.597964376590331
Trial 1- mock_GCGTTTCCATGGCTGC-1	4114	2226	6.6115702479338845
Trial 1- mock_GCTACAATCACCATCC-1	871	580	3.903559127439724
Trial 1- mock_GCTCAAAAGCACTGGA-1	15394	4764	18.948941145901
Trial 1- mock_GCTGAATAGATTGGGC-1	539	445	4.823747680890538
Trial 1- mock_GCTGAATCAAGTTCCA-1	1782	1132	6.846240179573512
Trial 1- mock_GCTGCAGAGGACTATA-1	72529	9810	4.475451198830813
Trial 1- mock_GCTGGGTAGCCAGTAG-1	5079	2456	4.705650718645402
Trial 1- mock_GCTGGGTGTCCCAAAT-1	3239	1705	4.878048780487805
Trial 1- mock_GCTTGGGAGAGTGAAG-1	11844	4577	5.580884836203985
Trial 1- mock_GCTTGGGAGATAGCAT-1	1760	1142	7.329545454545454
Trial 1- mock_GCTTTCGAGAACTCCT-1	759	576	1.7127799736495388
Trial 1- mock_GCTTTCGAGCTACTGT-1	1764	1063	9.750566893424036
Trial 1- mock_GCTTTCGCACTCCTTG-1	1259	866	7.307386814932486
Trial 1- mock_GCTTTCGGTCTCGGGT-1	7154	3312	3.6203522504892365
Trial 1- mock_GGAACCCAGTGATCGG-1	4354	2448	2.87092328892972
Trial 1- mock_GGAACCCTCGCATTAG-1	2216	1323	4.287003610108303
Trial 1- mock_GGAAGTGAGAATTGTG-1	672	532	3.273809523809524
Trial 1- mock_GGAAGTGAGTGCTCGC-1	1316	874	3.875379939209726
Trial 1- mock_GGAATCTGTCCTGGTG-1	4050	2266	2.691358024691358
Trial 1- mock_GGAATCTGTTGCGGCT-1	6629	2862	4.706592246190979
Trial 1- mock_GGAATCTGTTGTTGCA-1	1039	723	5.389797882579403
Trial 1- mock_GGAATCTTCCCAGGAC-1	619	475	2.9079159935379644
Trial 1- mock_GGAATGGGTTGCTAGT-1	3888	1228	23.482510288065843
Trial 1- mock_GGACGTCCAGCGCTTG-1	6106	3017	6.763838847035703
Trial 1- mock_GGACGTCTCGGTCGAC-1	3929	2016	4.403156019343344
Trial 1- mock_GGAGAACAGGTCGACA-1	3452	1724	5.301274623406721
Trial 1- mock_GGAGAACCAAATAAGC-1	7522	3163	4.55995745812284
Trial 1- mock_GGAGATGTCCCGATCT-1	824	614	3.5194174757281553
Trial 1- mock_GGAGATGTCTCCCATG-1	631	514	2.8526148969889067
Trial 1- mock_GGAGCAACATGGTACT-1	7608	3575	3.535751840168244
Trial 1- mock_GGAGGTACAAGGGCAT-1	1581	1093	6.7046173308032895
Trial 1- mock_GGATCTAAGCGATCGA-1	5287	2246	6.279553622091924
Trial 1- mock_GGATGTTTCTCAATCT-1	3340	2017	1.7365269461077846
Trial 1- mock_GGCACGTGTACAGAGC-1	31563	7232	4.581313563349491
Trial 1- mock_GGCACGTGTTGGACTT-1	4339	2342	5.715602673427057
Trial 1- mock_GGCAGTCAGCCTGTCG-1	718	523	3.6211699164345403
Trial 1- mock_GGCAGTCTCGCTAGCG-1	6318	3122	2.2950300728078505
Trial 1- mock_GGCGTCAGTCTACAGT-1	2731	1368	3.2222629073599416
Trial 1- mock_GGCTGTGCACATTACG-1	734	565	5.313351498637602
Trial 1- mock_GGCTGTGCACTGAATC-1	1759	1146	5.11654349061967
Trial 1- mock_GGCTTGGTCTGAGAGG-1	1495	1025	4.013377926421405
Trial 1- mock_GGCTTTCTCTCATGGA-1	12349	4701	2.081140173293384
Trial 1- mock_GGGAAGTCAAGCACAG-1	891	655	6.7340067340067336
Trial 1- mock_GGGAAGTGTCATAAAG-1	66579	9425	8.41106054461617
Trial 1- mock_GGGACAAAGGCCTGCT-1	8386	3710	5.735750059623181
Trial 1- mock_GGGACAACAAGCCCAC-1	8445	3218	3.268206039076377
Trial 1- mock_GGGACAATCGCAGTGC-1	2113	1283	5.395172740179839
Trial 1- mock_GGGACTCAGCATCAAA-1	557	429	3.5906642728904847
Trial 1- mock_GGGACTCCAGCGACCT-1	608	448	5.592105263157895
Trial 1- mock_GGGACTCTCCGAAATC-1	1229	781	4.637917005695687
Trial 1- mock_GGGAGATAGACTCGAG-1	7321	3047	16.02240131129627
Trial 1- mock_GGGAGTAAGTAGAATC-1	4001	2064	6.423394151462134
Trial 1- mock_GGGAGTACAGAATTCC-1	772	553	5.051813471502591
Trial 1- mock_GGGAGTAGTGCCTTCT-1	907	649	2.535832414553473
Trial 1- mock_GGGATCCCAAGTATCC-1	647	503	2.936630602782071
Trial 1- mock_GGGATCCGTAACACCT-1	4451	2414	4.178836216580543
Trial 1- mock_GGGATCCGTGAGGAAA-1	13917	4958	4.69210318315729
Trial 1- mock_GGGATGACATGGGAAC-1	581	459	3.9586919104991396
Trial 1- mock_GGGATGATCTACTCAT-1	2799	1571	7.395498392282958
Trial 1- mock_GGGCCATGTGATACTC-1	4452	1775	2.7628032345013476
Trial 1- mock_GGGCCATTCGCACGAC-1	1713	1086	4.144775248102744
Trial 1- mock_GGGCTACGTGACACAG-1	34462	7348	7.306598572340548
Trial 1- mock_GGGCTACTCACGAGGA-1	14011	4225	4.46078081507387
Trial 1- mock_GGGCTCAAGTCCTACA-1	644	486	2.1739130434782608
Trial 1- mock_GGGCTCACAAGATGGC-1	11461	4330	7.538609196405201
Trial 1- mock_GGGTATTAGATAGGGA-1	1564	996	7.161125319693094
Trial 1- mock_GGGTATTCATCTTTCA-1	689	546	3.3381712626995643
Trial 1- mock_GGGTATTGTAGGACTG-1	2611	1661	3.8682497127537343
Trial 1- mock_GGGTCACAGGAGCTGT-1	3691	2193	2.2487130858845843
Trial 1- mock_GGGTCACCAATTGCGT-1	3409	1943	10.061601642710473
Trial 1- mock_GGGTCTGTCGGACTGC-1	4444	1965	3.937893789378938
Trial 1- mock_GGGTGAAGTACTGAGG-1	1353	887	6.72579453067258
Trial 1- mock_GGGTGAAGTGCCAAGA-1	5384	2515	4.587667161961367
Trial 1- mock_GGGTGTCGTCTTACAG-1	4975	2211	9.125628140703517
Trial 1- mock_GGGTTATAGACTCGAG-1	2505	1499	6.906187624750499
Trial 1- mock_GGGTTATAGGGTCTTT-1	6036	2729	4.174950298210735
Trial 1- mock_GGTAACTCAAGACGGT-1	2593	1667	3.740840725028924
Trial 1- mock_GGTAATCGTCTACGTA-1	11235	4601	4.761904761904762
Trial 1- mock_GGTAGAGCAACTTCTT-1	14021	4593	4.928321803009771
Trial 1- mock_GGTAGAGGTACAAAGT-1	1699	1112	9.535020600353148
Trial 1- mock_GGTCACGCACTTGGCG-1	823	589	4.0097205346294045
Trial 1- mock_GGTCACGGTCTGTTAG-1	525	411	4.380952380952381
Trial 1- mock_GGTCACGTCCGGTTCT-1	1139	788	7.462686567164178
Trial 1- mock_GGTCTGGGTCTTGTCC-1	2877	1598	5.422314911366007
Trial 1- mock_GGTGAAGAGGTAATCA-1	18062	5885	4.9108625844314036
Trial 1- mock_GGTGAAGGTACACTCA-1	928	651	5.280172413793103
Trial 1- mock_GGTGGCTAGTCTTCCC-1	8362	3415	4.305190145898111
Trial 1- mock_GGTGTTATCCCAATAG-1	6371	2832	4.332129963898916
Trial 1- mock_GGTTCTCAGGCCCGTT-1	2879	1752	4.307051059395624
Trial 1- mock_GGTTCTCCAAGAGCTG-1	15334	4553	10.643015521064301
Trial 1- mock_GGTTCTCCAGAGTTCT-1	15576	5397	5.277349768875193
Trial 1- mock_GGTTGTAGTGACTGAG-1	11337	4292	5.063067830995855
Trial 1- mock_GGTTGTATCTCCCATG-1	661	514	3.3282904689863844
Trial 1- mock_GTAACACAGAGTGTGC-1	777	580	4.633204633204633
Trial 1- mock_GTAACACCACGCTGCA-1	9659	3911	4.451806605238637
Trial 1- mock_GTAACCAAGCCATTCA-1	5832	2808	5.109739368998628
Trial 1- mock_GTAACCATCAGCTGTA-1	7823	3058	10.072862073373386
Trial 1- mock_GTAATCGAGTCTAACC-1	3681	1985	7.7696278185275744
Trial 1- mock_GTAATCGGTAGGAAAG-1	4593	2222	5.421293272370999
Trial 1- mock_GTAATGCGTTCGATTG-1	6123	2870	6.6797321574391635
Trial 1- mock_GTACAACAGTAGGCCA-1	3804	2158	2.97055730809674
Trial 1- mock_GTACAGTAGGTAGACC-1	1585	1100	4.605678233438486
Trial 1- mock_GTAGAAATCAGAACCT-1	650	484	4.923076923076923
Trial 1- mock_GTAGAGGAGGTCCAGA-1	9652	4079	5.004144218814753
Trial 1- mock_GTAGAGGGTCAACCTA-1	1564	929	9.335038363171355
Trial 1- mock_GTAGATCCACTTGTCC-1	37401	8119	7.2939226223897755
Trial 1- mock_GTAGCTACACCCTCTA-1	23401	6624	5.183539164992949
Trial 1- mock_GTAGCTAGTTTGTTCT-1	9395	3634	5.321979776476849
Trial 1- mock_GTAGGAGGTTTCGTGA-1	4745	2314	4.130663856691254
Trial 1- mock_GTAGGTTTCCCAGGAC-1	509	416	3.732809430255403
Trial 1- mock_GTAGTACCACCCTGAG-1	3312	1815	6.974637681159421
Trial 1- mock_GTAGTACTCGATGCAT-1	1970	1092	3.7563451776649748
Trial 1- mock_GTATTGGTCCCTTCCC-1	2921	1599	7.737076343717905
Trial 1- mock_GTATTGGTCTCCCATG-1	751	590	3.861517976031957
Trial 1- mock_GTATTTCGTCGCATCG-1	5336	2540	4.385307346326837
Trial 1- mock_GTATTTCGTTAAAGTG-1	6160	2654	4.39935064935065
Trial 1- mock_GTATTTCTCATGACAC-1	5384	2592	4.104754829123328
Trial 1- mock_GTCAAACAGTAGCCAG-1	567	446	5.291005291005291
Trial 1- mock_GTCAAGTCAAGAAATC-1	5118	2573	1.4654161781946073
Trial 1- mock_GTCAAGTCACTTCATT-1	5383	2519	4.551365409622886
Trial 1- mock_GTCAAGTCAGCTATTG-1	1564	965	3.324808184143223
Trial 1- mock_GTCAAGTGTAACAAGT-1	4031	2283	4.564624162738775
Trial 1- mock_GTCACGGCACAGCTTA-1	4359	2170	10.346409727001605
Trial 1- mock_GTCAGCGAGCGAGTCA-1	6766	2908	4.980786284362992
Trial 1- mock_GTCAGCGCAATCGCAT-1	1734	1050	6.055363321799308
Trial 1- mock_GTCAGCGCATTGACTG-1	5965	2719	4.543168482816429
Trial 1- mock_GTCATCCAGTCATGGG-1	7573	3153	4.37079096791232
Trial 1- mock_GTCATCCCACACCGAC-1	1267	903	7.1033938437253346
Trial 1- mock_GTCATCCCAGGGTTGA-1	11710	4354	7.941929974380871
Trial 1- mock_GTCATCCGTACGTGTT-1	1172	848	6.228668941979522
Trial 1- mock_GTCATGAAGAGTCAAT-1	709	503	12.411847672778562
Trial 1- mock_GTCATGACAATGAGCG-1	586	449	5.972696245733788
Trial 1- mock_GTCATGATCTCCTGTG-1	6037	2725	4.141129700182209
Trial 1- mock_GTCATTTAGCTACAAA-1	2930	1621	7.610921501706485
Trial 1- mock_GTCCCATAGCGAATGC-1	523	409	4.780114722753346
Trial 1- mock_GTCCCATCAGCAGACA-1	514	399	8.560311284046692
Trial 1- mock_GTCCCATGTGCGTGCT-1	1930	1145	3.0569948186528495
Trial 1- mock_GTCCTCACAGCTGAAG-1	5268	2856	3.1131359149582387
Trial 1- mock_GTCGAATTCGTTAGAC-1	1131	771	8.930150309460656
Trial 1- mock_GTCGCGATCCGTATAG-1	14545	4955	8.19525610175318
Trial 1- mock_GTCGTTCAGTAAAGCT-1	534	423	2.4344569288389515
Trial 1- mock_GTCGTTCTCATGTCTT-1	756	599	1.8518518518518516
Trial 1- mock_GTCTACCAGACAACTA-1	1671	1060	1.6756433273488927
Trial 1- mock_GTCTACCCATCAACCA-1	18055	5835	6.230960952644696
Trial 1- mock_GTCTACCGTCATACCA-1	19260	5919	5.503634475597092
Trial 1- mock_GTCTAGATCTCTGCCA-1	837	614	7.646356033452808
Trial 1- mock_GTCTCACAGAAGGGAT-1	7105	2977	4.616467276565799
Trial 1- mock_GTCTCACGTGCCGGTT-1	9758	3696	9.510145521623285
Trial 1- mock_GTCTCACTCTTACCGC-1	15756	5281	6.4991114496065
Trial 1- mock_GTCTGTCAGAGAGCAA-1	10143	3452	9.336488218475795
Trial 1- mock_GTCTGTCAGATGCTAA-1	15190	5104	3.4562211981566824
Trial 1- mock_GTCTGTCAGCGACTTT-1	1308	928	3.058103975535168
Trial 1- mock_GTCTGTCCATCTCAAG-1	6430	3200	4.867807153965786
Trial 1- mock_GTCTTTACATCGAACT-1	19537	5819	6.8280698162460975
Trial 1- mock_GTGACGCAGATACGAT-1	921	682	3.5830618892508146
Trial 1- mock_GTGACGCTCTCACGAA-1	2916	1621	3.189300411522634
Trial 1- mock_GTGACGCTCTGGCCTT-1	1320	925	4.545454545454546
Trial 1- mock_GTGAGCCGTGTGAATA-1	7760	3392	4.085051546391752
Trial 1- mock_GTGAGCCTCTCTTGCG-1	1613	1042	5.641661500309982
Trial 1- mock_GTGAGGAGTATTCTCT-1	5925	2697	4.506329113924051
Trial 1- mock_GTGAGGATCCACACCT-1	3245	1593	12.850539291217258
Trial 1- mock_GTGAGGATCTGAGAGG-1	7120	2910	9.030898876404494
Trial 1- mock_GTGAGTTGTGCGAACA-1	1424	885	5.337078651685393
Trial 1- mock_GTGAGTTTCTTCTAAC-1	13165	4906	5.552601595138626
Trial 1- mock_GTGATGTTCTCCCATG-1	778	591	2.570694087403599
Trial 1- mock_GTGCACGCAGACGCTC-1	12405	4148	7.706569931479241
Trial 1- mock_GTGCAGCCAGGCTATT-1	15089	5172	5.0036450394326994
Trial 1- mock_GTGCGTGAGTTCCGGC-1	1598	917	17.647058823529413
Trial 1- mock_GTGCGTGCATCTGGGC-1	989	722	2.5278058645096055
Trial 1- mock_GTGCGTGGTAGTCTTG-1	850	622	4.235294117647059
Trial 1- mock_GTGCGTGTCCGAGAAG-1	1282	815	13.806552262090483
Trial 1- mock_GTGCGTGTCTAGTACG-1	4184	2124	8.77151051625239
Trial 1- mock_GTGCGTGTCTGAGAGG-1	5088	2576	5.169025157232705
Trial 1- mock_GTGCTGGCACTGGCCA-1	3867	2232	7.499353504008275
Trial 1- mock_GTGCTTCAGCACTCTA-1	30993	6948	11.092827412641565
Trial 1- mock_GTGCTTCTCTTTCCGG-1	41152	8142	7.5136080870917565
Trial 1- mock_GTGGAAGAGCTAATGA-1	566	439	4.240282685512367
Trial 1- mock_GTGGAGAAGCATCAGG-1	2359	1568	4.027130139889784
Trial 1- mock_GTGGAGACAGAACGCA-1	1388	881	7.997118155619597
Trial 1- mock_GTGGAGAGTTCAGCTA-1	854	585	3.629976580796253
Trial 1- mock_GTGGAGATCCCAGGAC-1	542	433	4.797047970479705
Trial 1- mock_GTGGCGTCAAAGGTTA-1	2121	1348	4.9504950495049505
Trial 1- mock_GTGGGAAAGTTTGGCT-1	1272	863	7.0754716981132075
Trial 1- mock_GTGGGAACAAGGTCGA-1	3548	1931	4.8478015783540025
Trial 1- mock_GTGGTTAAGAAACACT-1	10932	4065	10.976948408342482
Trial 1- mock_GTGTAACAGGCGCTCT-1	3892	1825	3.1089414182939366
Trial 1- mock_GTGTCCTAGACTAAGT-1	4252	2171	4.656632173095014
Trial 1- mock_GTGTCCTAGGTGCTGA-1	8675	3514	5.717579250720461
Trial 1- mock_GTGTCCTTCCTCTCGA-1	990	652	2.6262626262626263
Trial 1- mock_GTGTGATCAGTCAGAG-1	3104	1470	3.221649484536082
Trial 1- mock_GTGTGATGTCTCGGGT-1	24402	6799	7.9911482665355305
Trial 1- mock_GTGTGATTCCCAGGAC-1	539	411	3.525046382189239
Trial 1- mock_GTGTGGCAGTTTGGCT-1	4267	1957	3.7731427232247485
Trial 1- mock_GTGTTAGTCCTGATAG-1	992	752	2.0161290322580645
Trial 1- mock_GTGTTAGTCTAGTGAC-1	1450	942	3.9310344827586206
Trial 1- mock_GTGTTCCAGTTGGGAC-1	3921	2209	3.264473348635552
Trial 1- mock_GTTACAGAGGGTACAC-1	533	431	3.189493433395872
Trial 1- mock_GTTACAGGTCGAGCTC-1	971	676	11.53450051493306
Trial 1- mock_GTTACAGTCAACCCGG-1	894	688	2.460850111856823
Trial 1- mock_GTTACCCCACACAGCC-1	4336	2173	5.004612546125461
Trial 1- mock_GTTACGAAGCCATATC-1	15701	5273	2.751417107190625
Trial 1- mock_GTTACGACAGAAGCGT-1	5549	2000	2.721211029014237
Trial 1- mock_GTTACGATCGCACGGT-1	2201	1321	3.543843707405725
Trial 1- mock_GTTAGTGAGTTGGGAC-1	688	510	7.703488372093023
Trial 1- mock_GTTAGTGTCACTCGAA-1	1348	967	4.2284866468842734
Trial 1- mock_GTTAGTGTCTTACCAT-1	3538	2097	5.511588468061052
Trial 1- mock_GTTATGGCATGTCGTA-1	856	642	6.308411214953271
Trial 1- mock_GTTCATTCAAAGCGTG-1	62972	9430	5.797814901861145
Trial 1- mock_GTTCATTCATGGGCAA-1	689	509	3.1930333817126266
Trial 1- mock_GTTCATTTCCGTTTCG-1	5275	2504	8.37914691943128
Trial 1- mock_GTTCGCTAGTAAGACT-1	845	659	5.798816568047338
Trial 1- mock_GTTCGCTAGTGTAGAT-1	822	642	6.326034063260341
Trial 1- mock_GTTCGCTGTCTTAGTG-1	5642	2675	4.67919177596597
Trial 1- mock_GTTGAACAGTACTGTC-1	3767	1909	4.804884523493496
Trial 1- mock_GTTGAACTCAACCCGG-1	1961	1212	7.088220295767465
Trial 1- mock_GTTGCGGTCCTATGGA-1	634	489	3.7854889589905363
Trial 1- mock_GTTGCTCAGCTAGCCC-1	8263	3861	3.5338254871112187
Trial 1- mock_GTTGCTCAGCTCCACG-1	46157	8650	4.3157050934852785
Trial 1- mock_GTTGCTCAGGACTAAT-1	1415	985	3.180212014134275
Trial 1- mock_GTTGCTCCAACGTATC-1	3740	2029	7.352941176470589
Trial 1- mock_GTTGCTCTCTGGGAGA-1	2947	1598	4.750593824228028
Trial 1- mock_GTTGTAGCACAATTCG-1	2243	1238	7.53455193936692
Trial 1- mock_GTTGTAGCACGGCACT-1	5467	2540	5.249679897567221
Trial 1- mock_GTTGTAGGTAAGTAGT-1	2965	1672	4.249578414839798
Trial 1- mock_GTTGTAGGTTAGGGAC-1	836	621	5.143540669856459
Trial 1- mock_GTTGTAGTCGAACACT-1	2692	1564	4.234769687964339
Trial 1- mock_GTTGTCCAGCCGATTT-1	42151	8256	6.163554838556618
Trial 1- mock_GTTGTCCAGGATTTGA-1	983	724	2.238046795523906
Trial 1- mock_GTTGTGACAACGAGGT-1	4298	2073	6.002791996277338
Trial 1- mock_GTTGTGACAGCAGTAG-1	1265	772	10.988142292490119
Trial 1- mock_GTTTACTAGCAAGTCG-1	2430	1357	7.94238683127572
Trial 1- mock_GTTTACTAGCACTCGC-1	3186	1529	12.900188323917137
Trial 1- mock_GTTTACTAGGTCGCCT-1	5769	2632	4.246836540128272
Trial 1- mock_GTTTACTCAGTCGGTC-1	1039	700	3.6573628488931664
Trial 1- mock_GTTTGGATCATGAGTC-1	658	499	2.735562310030395
Trial 1- mock_TAACACGCAAGATGGC-1	2110	1244	3.4123222748815163
Trial 1- mock_TAACACGGTCGTGCCA-1	3048	1611	7.217847769028872
Trial 1- mock_TAACCAGCACAGAGAC-1	5642	2314	7.568238213399504
Trial 1- mock_TAACCAGCAGCTGTCG-1	1933	1072	4.500775995861355
Trial 1- mock_TAACCAGGTAGAGATT-1	22530	6508	7.159343098091433
Trial 1- mock_TAACCAGTCAGCTCTC-1	3407	1935	6.956266510126211
Trial 1- mock_TAACGACGTCATCACA-1	32752	7251	9.263556424035173
Trial 1- mock_TAACTTCAGTTGGAAT-1	554	432	3.068592057761733
Trial 1- mock_TAACTTCGTAGGAAAG-1	1214	860	9.884678747940692
Trial 1- mock_TAACTTCGTCTTCCGT-1	2029	1207	7.442089699359291
Trial 1- mock_TAAGCACCAACCAGAG-1	547	437	5.301645338208409
Trial 1- mock_TAAGCACCACGTAGTT-1	11996	4521	3.04268089363121
Trial 1- mock_TAAGCACGTTTGGGTT-1	2596	1729	2.465331278890601
Trial 1- mock_TAAGCCATCTATCCAT-1	14095	4920	3.7601986520042567
Trial 1- mock_TAAGTCGAGTGGCGAT-1	4311	2225	3.9434006031083277
Trial 1- mock_TAATCTCCATATCGGT-1	1120	711	11.071428571428571
Trial 1- mock_TAATCTCCATCTATCT-1	34438	7968	5.432951971659214
Trial 1- mock_TAATCTCTCCTTTAGT-1	840	597	2.5
Trial 1- mock_TAATCTCTCTCTTGCG-1	860	681	2.6744186046511627
Trial 1- mock_TAATTCCAGTAGCCAG-1	22167	6400	3.225515405783372
Trial 1- mock_TAATTCCCATGTACGT-1	613	498	3.262642740619902
Trial 1- mock_TAATTCCGTGTGGTCC-1	508	403	3.346456692913386
Trial 1- mock_TACAACGAGACTACCT-1	16750	5664	5.068656716417911
Trial 1- mock_TACAACGAGCTAGAAT-1	3917	2039	8.884350268062292
Trial 1- mock_TACAACGCAAGCTGTT-1	4589	2172	6.864240575288734
Trial 1- mock_TACAACGCACTGTGAT-1	597	468	5.360134003350084
Trial 1- mock_TACAACGTCACCTGTC-1	1757	1069	7.797381900967558
Trial 1- mock_TACAACGTCCTCCACA-1	1069	701	5.144995322731525
Trial 1- mock_TACACCCAGGGCGAGA-1	2184	1258	7.6007326007326
Trial 1- mock_TACACCCCAGTTGCGC-1	4609	2239	8.071165111737905
Trial 1- mock_TACACCCGTCACAATC-1	2063	1159	6.446921958313136
Trial 1- mock_TACCCACAGATGTAGT-1	3403	1674	5.113135468704084
Trial 1- mock_TACCCGTAGCTAGAGC-1	2001	1227	5.797101449275362
Trial 1- mock_TACCCGTCACACACTA-1	3492	1807	3.2932416953035513
Trial 1- mock_TACCCGTTCCATCTCG-1	2590	1650	3.9382239382239383
Trial 1- mock_TACCGAACACATAACC-1	1877	1071	7.565263718700053
Trial 1- mock_TACCGAACACATAGCT-1	3891	2025	5.062965818555641
Trial 1- mock_TACCTCGGTTGGATCT-1	823	589	8.262454434993925
Trial 1- mock_TACGCTCAGTTCCTGA-1	3058	1693	5.101373446697187
Trial 1- mock_TACGCTCTCGAGTCTA-1	575	425	9.217391304347826
Trial 1- mock_TACGGGCAGATCGCCC-1	579	426	3.6269430051813467
Trial 1- mock_TACGGGCCAAGCGATG-1	1114	765	4.847396768402154
Trial 1- mock_TACGGGCCAGAGCTAG-1	3395	1986	3.0338733431516935
Trial 1- mock_TACGTCCCAAGGGTCA-1	1131	801	4.597701149425287
Trial 1- mock_TACGTCCCATGACTGT-1	539	431	2.782931354359926
Trial 1- mock_TACGTCCCATTGAAAG-1	1831	1250	3.440742763517204
Trial 1- mock_TACGTCCTCCAGTTCC-1	597	443	1.675041876046901
Trial 1- mock_TACGTCCTCCCTAGGG-1	2882	1596	6.557945870922969
Trial 1- mock_TACTTACCAAACCACT-1	7936	3345	7.043850806451612
Trial 1- mock_TACTTCAAGATAGCAT-1	592	474	3.885135135135135
Trial 1- mock_TACTTCAGTGCCTGAC-1	7951	3283	4.414539051691611
Trial 1- mock_TAGACCATCGACCAAT-1	7812	3266	4.416282642089094
Trial 1- mock_TAGACCATCGTTCCTG-1	739	570	7.442489851150203
Trial 1- mock_TAGACTGTCTCTTGCG-1	10462	4280	2.5425348881666987
Trial 1- mock_TAGAGTCGTACCTAAC-1	667	519	4.197901049475263
Trial 1- mock_TAGAGTCGTCAACCAT-1	547	407	4.570383912248629
Trial 1- mock_TAGATCGAGGGCGAAG-1	1956	1171	6.032719836400818
Trial 1- mock_TAGATCGGTATTCCGA-1	61949	8238	3.467368319101196
Trial 1- mock_TAGATCGGTTCGGCCA-1	1053	771	5.60303893637227
Trial 1- mock_TAGATCGTCTTAGCAG-1	1151	786	8.774978279756732
Trial 1- mock_TAGCACAGTACAGCGA-1	4480	2059	3.8616071428571432
Trial 1- mock_TAGGAGGAGTAGACCG-1	6033	2891	1.972484667661197
Trial 1- mock_TAGGAGGGTACCTAAC-1	1214	769	4.695222405271829
Trial 1- mock_TAGGGTTAGCAGTCTT-1	5122	2502	6.852791878172589
Trial 1- mock_TAGGTACAGCGAGTCA-1	3729	1920	18.664521319388577
Trial 1- mock_TAGGTACCAGGTGAGT-1	941	683	3.1880977683315623
Trial 1- mock_TAGGTACGTGCATGAG-1	7091	3118	8.503737131575235
Trial 1- mock_TAGGTACGTTTAGACC-1	7794	2625	5.696689761354888
Trial 1- mock_TAGGTTGCAGACCAGA-1	8807	3854	2.9862609288066313
Trial 1- mock_TAGTGCAGTCGGTGTC-1	5085	2393	4.129793510324483
Trial 1- mock_TAGTGCAGTTGTCTAG-1	14040	4569	5.84045584045584
Trial 1- mock_TATACCTCATAGTCAC-1	10734	4234	8.030557108254145
Trial 1- mock_TATACCTGTCGATTCA-1	1969	1149	7.0086338242762825
Trial 1- mock_TATACCTGTGAGATTA-1	9297	3598	9.712810584059374
Trial 1- mock_TATATCCCATGCACTA-1	719	540	5.1460361613351875
Trial 1- mock_TATATCCCATGTCAGT-1	3993	2245	3.130478337089907
Trial 1- mock_TATATCCGTAGGACCA-1	1791	1201	4.634282523729761
Trial 1- mock_TATATCCTCGGTTCAA-1	3206	1829	5.9575795383655645
Trial 1- mock_TATATCCTCTACGGTA-1	12022	4361	7.386458160039927
Trial 1- mock_TATATCCTCTTCCCGA-1	536	424	4.291044776119403
Trial 1- mock_TATCAGGCAGTCGGAA-1	937	687	3.628601921024546
Trial 1- mock_TATCCTAGTTGCCGCA-1	4812	2230	4.925187032418952
Trial 1- mock_TATCCTATCCCATGGG-1	768	591	3.6458333333333335
Trial 1- mock_TATCCTATCTCGTTTA-1	14569	5130	4.784130688448075
Trial 1- mock_TATCGCCGTACGTGAG-1	2208	1387	7.4728260869565215
Trial 1- mock_TATCTGTGTTGTCAGT-1	1728	1112	3.935185185185185
Trial 1- mock_TATGTTCGTTGTCCCT-1	3844	1449	2.627471383975026
Trial 1- mock_TATTCCATCAGTGGGA-1	10236	4196	4.142243063696757
Trial 1- mock_TATTGCTAGCTGCGAA-1	2331	1427	8.708708708708707
Trial 1- mock_TCAAGACCAAGCAATA-1	7692	3367	4.6931877275091
Trial 1- mock_TCAAGACCACGCACCA-1	604	453	7.6158940397351
Trial 1- mock_TCAAGACTCAAACGAA-1	9301	3613	4.719922588968927
Trial 1- mock_TCAAGACTCGTGGCGT-1	1436	1023	6.615598885793872
Trial 1- mock_TCAATCTGTCTACGAT-1	4078	2092	4.904364884747425
Trial 1- mock_TCAATCTTCACTGTCC-1	2866	1530	3.4193998604326583
Trial 1- mock_TCAATCTTCCGGTTCT-1	6164	2764	4.5262816353017525
Trial 1- mock_TCAATTCAGATGCCGA-1	6873	3115	6.038120180416121
Trial 1- mock_TCAATTCTCTACCTTA-1	4245	2219	8.78680800942285
Trial 1- mock_TCACAAGCATCCCACT-1	785	495	3.821656050955414
Trial 1- mock_TCACAAGTCATTCCTA-1	808	595	5.445544554455446
Trial 1- mock_TCACACCGTCCTGAAT-1	33019	7548	8.1892243859596
Trial 1- mock_TCACACCGTCTGTCAA-1	9514	3640	8.471725877653984
Trial 1- mock_TCACGCTTCACAATGC-1	1097	723	12.123974475843209
Trial 1- mock_TCACGGGAGGCAGGGA-1	6618	2719	5.364158355998791
Trial 1- mock_TCACGGGGTCTGCGCA-1	6453	2332	4.66449713311638
Trial 1- mock_TCACTATAGCCGTAAG-1	28418	7007	7.280596804842002
Trial 1- mock_TCACTATGTTGAGGAC-1	1559	1076	9.108402822322
Trial 1- mock_TCACTATTCTCCCTAG-1	586	450	4.607508532423208
Trial 1- mock_TCACTATTCTGGGCGT-1	1286	811	11.04199066874028
Trial 1- mock_TCACTCGGTCGAAGCA-1	1448	907	8.425414364640885
Trial 1- mock_TCACTCGGTCTACAAC-1	2315	1218	4.233261339092873
Trial 1- mock_TCAGCAATCTCTTAAC-1	687	541	4.657933042212519
Trial 1- mock_TCAGCCTCATGTCTAG-1	1832	1034	3.766375545851528
Trial 1- mock_TCAGCCTGTCCTGAAT-1	4042	2075	8.287976249381494
Trial 1- mock_TCAGGGCGTAACGTTC-1	2006	1271	8.574277168494516
Trial 1- mock_TCAGGTACAGTTAGGG-1	9994	4162	5.01300780468281
Trial 1- mock_TCAGGTAGTTCTCGTC-1	5165	2366	11.69409486931268
Trial 1- mock_TCAGTCCAGTGGAATT-1	18544	5833	11.243528904227782
Trial 1- mock_TCAGTCCCAAGAGATT-1	5857	2709	5.053781799556087
Trial 1- mock_TCAGTCCGTAGTGTGG-1	3354	1850	6.529516994633274
Trial 1- mock_TCAGTGACATTGCCGG-1	5000	2402	8.260000000000002
Trial 1- mock_TCAGTGATCGATAACC-1	5518	2526	7.8108010148604565
Trial 1- mock_TCAGTTTAGAGCAGAA-1	845	617	3.5502958579881656
Trial 1- mock_TCAGTTTAGATGACAT-1	4763	2377	10.287633844215831
Trial 1- mock_TCAGTTTAGCGTTGTT-1	11891	3000	28.677150786308975
Trial 1- mock_TCAGTTTCAATTGTGC-1	10473	4251	2.9504439988541966
Trial 1- mock_TCAGTTTGTTGTAGCT-1	5047	2507	4.378838914206459
Trial 1- mock_TCAGTTTTCCCTTCCC-1	1135	796	7.312775330396476
Trial 1- mock_TCATACTCATAAGCAA-1	4852	2492	5.976916735366859
Trial 1- mock_TCATACTCATGGAAGC-1	7716	3182	4.250907205806117
Trial 1- mock_TCATATCGTACTCAAC-1	512	406	6.0546875
Trial 1- mock_TCATATCTCTCCCATG-1	973	682	4.213771839671121
Trial 1- mock_TCATCATCAGCTCGGT-1	9951	3721	7.526881720430108
Trial 1- mock_TCATCCGAGAATCGTA-1	3664	2111	3.9574235807860263
Trial 1- mock_TCATCCGCACGTTCGG-1	4769	2041	10.966659677081148
Trial 1- mock_TCATGAGGTTCCGGTG-1	9027	3865	5.5167829843801925
Trial 1- mock_TCATGAGTCGCGATCG-1	3246	1953	3.265557609365373
Trial 1- mock_TCATGAGTCGTGGGAA-1	786	577	3.1806615776081424
Trial 1- mock_TCATGCCAGTTTCGAC-1	662	521	6.193353474320242
Trial 1- mock_TCATGCCCATATCTCT-1	2732	1445	12.079062957540264
Trial 1- mock_TCATGCCCATCCGTTC-1	5822	2526	3.9848849192717277
Trial 1- mock_TCATGCCCATCGGATT-1	5186	1894	1.6583108368684922
Trial 1- mock_TCATGCCGTAGGTGCA-1	21792	6286	7.55323054331865
Trial 1- mock_TCATGTTAGTCGAAAT-1	3443	1879	3.4272436828347375
Trial 1- mock_TCATGTTGTGGTCTGC-1	20058	6302	4.501944361352079
Trial 1- mock_TCATGTTTCGCAACAT-1	2956	1789	3.6197564276048713
Trial 1- mock_TCATTACCACACCGCA-1	5482	2675	7.369573148485954
Trial 1- mock_TCATTACGTCATAAAG-1	616	465	11.525974025974026
Trial 1- mock_TCATTACGTTAGTCGT-1	1376	882	6.1773255813953485
Trial 1- mock_TCATTCATCCTGCTAC-1	607	464	2.9654036243822075
Trial 1- mock_TCCACGTCAAGGCAAC-1	19634	6141	7.3698685952938785
Trial 1- mock_TCCACGTCAGGCTTGC-1	3951	2026	6.732472791698305
Trial 1- mock_TCCACGTCATCGGCCA-1	1573	1051	3.6872218690400507
Trial 1- mock_TCCACGTGTCTACGAT-1	5767	2674	4.387029651465233
Trial 1- mock_TCCACGTTCCTTTGAT-1	2216	1283	6.0920577617328515
Trial 1- mock_TCCAGAACATATCTGG-1	39997	8235	7.488061604620347
Trial 1- mock_TCCAGAAGTTCCATTT-1	1547	1084	2.779573367808662
Trial 1- mock_TCCATCGAGCAGGTCA-1	3989	1974	7.996991727249937
Trial 1- mock_TCCATCGGTTGGAGGT-1	4347	2293	6.901311249137336
Trial 1- mock_TCCATGCAGATGGTAT-1	5122	2567	6.403748535728231
Trial 1- mock_TCCCACACAGTTAGGG-1	1424	843	13.27247191011236
Trial 1- mock_TCCCACATCAATCTCT-1	4329	2078	4.342804342804342
Trial 1- mock_TCCCAGTCAAACTCGT-1	644	493	6.211180124223603
Trial 1- mock_TCCCATGAGCATGTTC-1	6092	1933	21.33946158896914
Trial 1- mock_TCCCATGCACATGACT-1	4982	1761	4.676836611802488
Trial 1- mock_TCCCATGTCAAATGCC-1	523	420	3.632887189292543
Trial 1- mock_TCCGAAATCGGTGCAC-1	12481	4795	5.656598029004086
Trial 1- mock_TCCGATCAGCATTGTC-1	6929	2999	4.387357483042286
Trial 1- mock_TCCGATCGTACTCGCG-1	636	503	2.8301886792452833
Trial 1- mock_TCCGATCGTCCATAGT-1	11592	4441	9.929261559696343
Trial 1- mock_TCCGATCTCTCCGATC-1	8549	3693	5.883729091121769
Trial 1- mock_TCCGGGAAGGATTTCC-1	6610	2915	3.9636913767019664
Trial 1- mock_TCCGGGACATACCGTA-1	1092	771	8.241758241758241
Trial 1- mock_TCCGTGTCAATCAGCT-1	37687	7802	7.7055748666648975
Trial 1- mock_TCCGTGTGTGGCTAGA-1	6266	2987	5.585700606447495
Trial 1- mock_TCCTAATAGCACTCTA-1	1693	1044	6.2020082693443594
Trial 1- mock_TCCTAATAGTCATCGT-1	1125	781	3.2
Trial 1- mock_TCCTAATCAGCTGAAG-1	1378	986	2.9753265602322205
Trial 1- mock_TCCTAATGTCGAGATG-1	4536	2237	4.805996472663139
Trial 1- mock_TCCTCCCAGTATGCAA-1	3650	1866	6.3561643835616435
Trial 1- mock_TCCTCCCAGTTACGGG-1	956	638	3.9748953974895396
Trial 1- mock_TCCTCCCGTTCAAAGA-1	4364	2143	4.605866177818515
Trial 1- mock_TCCTCCCTCAAACTGC-1	524	417	4.770992366412214
Trial 1- mock_TCCTCCCTCATTCGGA-1	2276	1481	3.7785588752196833
Trial 1- mock_TCCTCGAAGGTTACCT-1	5061	2379	3.35901995653033
Trial 1- mock_TCCTCGACACTTGGCG-1	2714	1414	4.421518054532056
Trial 1- mock_TCCTCGACATGTCAGT-1	1067	728	2.1555763823805063
Trial 1- mock_TCCTCGATCTTCCGTG-1	823	596	10.08505467800729
Trial 1- mock_TCCTCTTAGACGGAAA-1	1577	1160	3.1071655041217503
Trial 1- mock_TCCTCTTCACACGGAA-1	2337	1424	6.58964484381686
Trial 1- mock_TCCTCTTGTCTGTGCG-1	3234	1878	4.576376004947433
Trial 1- mock_TCCTGCATCTCCCATG-1	611	480	3.273322422258593
Trial 1- mock_TCCTTCTAGCACTCTA-1	5078	2289	10.102402520677431
Trial 1- mock_TCCTTCTAGTGGTTAA-1	502	404	3.9840637450199203
Trial 1- mock_TCCTTCTCAACTCGAT-1	535	410	5.794392523364486
Trial 1- mock_TCCTTCTGTGCCGTAC-1	523	419	3.0592734225621414
Trial 1- mock_TCCTTCTTCGCCTTTG-1	2027	1276	4.440059200789344
Trial 1- mock_TCGAACAGTCAACATC-1	4485	2276	3.0992196209587513
Trial 1- mock_TCGAACATCGAGTGAG-1	4461	2223	4.595382201300157
Trial 1- mock_TCGAACATCGCCTAGG-1	10207	3406	9.532673655334573
Trial 1- mock_TCGAACATCTCATTTG-1	9801	3711	4.244464850525457
Trial 1- mock_TCGAAGTAGGCATGCA-1	9729	4016	3.289135574056943
Trial 1- mock_TCGAAGTTCCGAGGCT-1	592	455	4.391891891891892
Trial 1- mock_TCGACCTAGTAACGAT-1	869	625	8.63060989643268
Trial 1- mock_TCGACCTTCATTTACC-1	1560	999	5
Trial 1- mock_TCGACGGCAGTTAAAG-1	4894	2393	4.740498569677156
Trial 1- mock_TCGACGGTCGCCGAAC-1	2669	1543	3.971524915698764
Trial 1- mock_TCGACGGTCGGTCACG-1	540	436	2.4074074074074074
Trial 1- mock_TCGATTTTCGCTGCGA-1	6799	3229	3.1769377849683775
Trial 1- mock_TCGCACTAGACCAAAT-1	686	524	3.6443148688046647
Trial 1- mock_TCGCAGGGTTCTCCAC-1	662	517	2.416918429003021
Trial 1- mock_TCGCTCACAATTCACG-1	10547	4208	5.802597895136058
Trial 1- mock_TCGCTCACAATTGCTG-1	2466	1399	17.27493917274939
Trial 1- mock_TCGCTCACACCTCTGT-1	45183	8628	6.708275236261425
Trial 1- mock_TCGCTCAGTTATTCTC-1	3048	1750	9.61286089238845
Trial 1- mock_TCGCTTGAGAACGCGT-1	16163	5531	5.958052341768236
Trial 1- mock_TCGCTTGGTGGATGAC-1	1943	1149	7.205352547606794
Trial 1- mock_TCGGATAAGCGTGCTC-1	5986	3094	3.4747744737721344
Trial 1- mock_TCGGGACGTCCGGTGT-1	9961	3829	5.421142455576749
Trial 1- mock_TCGGGACGTCGTCTCT-1	9969	3780	13.351389306851239
Trial 1- mock_TCGGGACTCAGGAAAT-1	767	539	2.4771838331160363
Trial 1- mock_TCGGGCACATCCGTTC-1	1566	1038	6.577266922094509
Trial 1- mock_TCGGGCAGTGAAAGTT-1	39274	7751	8.511992666904314
Trial 1- mock_TCGGGTGCAGTCCGTG-1	10758	4296	3.485778025655326
Trial 1- mock_TCGGGTGTCTAGGAAA-1	1374	919	8.951965065502183
Trial 1- mock_TCGGGTGTCTAGTACG-1	1019	757	2.2571148184494603
Trial 1- mock_TCGGTCTAGGCATCAG-1	6797	2940	4.266588200676769
Trial 1- mock_TCGGTCTAGTCATGAA-1	512	391	5.6640625
Trial 1- mock_TCGGTCTGTCCCGTGA-1	6396	2995	3.0800500312695434
Trial 1- mock_TCGGTCTGTTAAGTCC-1	7050	2980	4.453900709219858
Trial 1- mock_TCGGTCTTCCCGAAAT-1	7658	2896	4.909898145729956
Trial 1- mock_TCGTAGAAGAAGGTAG-1	1980	1234	7.474747474747474
Trial 1- mock_TCGTAGACAGGTCTCG-1	529	428	3.780718336483932
Trial 1- mock_TCGTCCAAGTAAGACT-1	2736	1341	13.267543859649123
Trial 1- mock_TCGTCCACAACCGCTG-1	4713	2300	4.434542754084447
Trial 1- mock_TCGTCCACACAGGATG-1	1108	768	4.783393501805054
Trial 1- mock_TCGTCCAGTAGTTCCA-1	13423	4856	9.58057066229606
Trial 1- mock_TCGTCCATCATGTCAG-1	7658	3181	4.452859754505092
Trial 1- mock_TCGTGCTAGAAGCGCT-1	882	617	3.741496598639456
Trial 1- mock_TCTAACTCAACTGTGT-1	5476	2604	4.309715120525932
Trial 1- mock_TCTAACTCATATACCG-1	5773	2686	4.590334314914256
Trial 1- mock_TCTACATGTGGTCTCG-1	1067	810	3.280224929709466
Trial 1- mock_TCTACCGAGGACATCG-1	6128	2856	5.564621409921671
Trial 1- mock_TCTACCGAGTTGCCCG-1	2201	1172	17.401181281235804
Trial 1- mock_TCTACCGCAACGTAAA-1	5581	2877	2.50851101953055
Trial 1- mock_TCTACCGCAAGCAATA-1	746	568	5.630026809651475
Trial 1- mock_TCTACCGCATAGAATG-1	10308	4446	3.6282499029879705
Trial 1- mock_TCTATACAGTTCCTGA-1	9022	3657	4.899135446685879
Trial 1- mock_TCTATACCAGTACTAC-1	32131	7288	7.898913821543058
Trial 1- mock_TCTATACCAGTCGAGA-1	626	477	2.8753993610223643
Trial 1- mock_TCTATACGTCTCGGAC-1	6281	2399	2.913548797962108
Trial 1- mock_TCTATCAGTCTCCCTA-1	2863	1730	3.0736989172196996
Trial 1- mock_TCTCACGTCCTTATCA-1	7482	3458	3.074044373162256
Trial 1- mock_TCTCAGCCAAGGTCTT-1	11013	3801	10.732770362299101
Trial 1- mock_TCTCAGCCAATACCCA-1	4289	2176	4.26672884122173
Trial 1- mock_TCTCAGCCACCGCTGA-1	6846	2935	4.688869412795793
Trial 1- mock_TCTCAGCGTCAACGCC-1	7987	3423	5.972204832853387
Trial 1- mock_TCTCAGCTCTACTGCC-1	8751	3708	7.724831447834533
Trial 1- mock_TCTCCGAGTACTAACC-1	6656	3071	4.972956730769231
Trial 1- mock_TCTCCGAGTGGCTAGA-1	9471	3909	2.3439974659486857
Trial 1- mock_TCTCCGATCCACGTCT-1	1553	1001	3.0907920154539603
Trial 1- mock_TCTCTGGAGAAGAGCA-1	1374	813	20.596797671033478
Trial 1- mock_TCTCTGGGTTGCGGCT-1	4668	2274	4.777206512425022
Trial 1- mock_TCTCTGGTCTCATGCC-1	5451	2532	9.209319390937443
Trial 1- mock_TCTGCCAGTTGAGTCT-1	957	689	8.254963427377222
Trial 1- mock_TCTGGCTAGGTCCGAA-1	4046	1998	3.2624814631735046
Trial 1- mock_TCTGGCTCACCAACAT-1	760	575	3.1578947368421053
Trial 1- mock_TCTGGCTTCCGCAAAT-1	2112	1352	5.492424242424242
Trial 1- mock_TCTGGCTTCGCTGATA-1	1827	1272	3.6124794745484397
Trial 1- mock_TCTGTCGAGCTGTGCC-1	10698	4377	4.767246214245653
Trial 1- mock_TCTTCCTCATTACTCT-1	8979	3793	4.477113264283328
Trial 1- mock_TCTTCCTTCATCGTAG-1	2041	1119	5.193532582067614
Trial 1- mock_TCTTTGAAGTGGGAAA-1	1159	875	2.5884383088869716
Trial 1- mock_TCTTTGATCGTGGGAA-1	830	619	4.698795180722891
Trial 1- mock_TGAACGTGTAGCGAGT-1	3781	2030	7.326104205236709
Trial 1- mock_TGAACGTGTGATGGCA-1	31817	7330	3.8784297702486095
Trial 1- mock_TGACAGTGTGGATTTC-1	3352	1681	4.176610978520286
Trial 1- mock_TGACCCTCAATCACGT-1	10089	3965	8.335811279611457
Trial 1- mock_TGACCCTTCTTAAGGC-1	2128	1275	13.016917293233082
Trial 1- mock_TGACGCGTCACGTCCT-1	4484	2278	4.460303300624442
Trial 1- mock_TGACGCGTCCGATTAG-1	568	424	10.035211267605634
Trial 1- mock_TGACTCCGTTCTCCCA-1	691	540	3.3285094066570187
Trial 1- mock_TGACTCCTCATCTGTT-1	8110	3378	4.549938347718865
Trial 1- mock_TGACTCCTCCCATGGG-1	565	448	4.424778761061947
Trial 1- mock_TGAGACTAGCAGATAT-1	4080	2187	3.872549019607843
Trial 1- mock_TGAGCATGTCCGAAAG-1	786	599	2.7989821882951653
Trial 1- mock_TGAGCGCCAAGTGGTG-1	9136	3651	10.529772329246935
Trial 1- mock_TGAGCGCCATACCGTA-1	3134	1809	5.1372048500319085
Trial 1- mock_TGAGCGCGTCACTGAT-1	1308	829	4.663608562691132
Trial 1- mock_TGAGGAGAGGCACCAA-1	3961	1916	14.314567028528149
Trial 1- mock_TGAGGAGAGGTGAGAA-1	694	549	4.034582132564841
Trial 1- mock_TGAGGAGCACATAACC-1	506	398	3.557312252964427
Trial 1- mock_TGAGGAGCACGCTATA-1	14458	4749	8.87397980356896
Trial 1- mock_TGAGGGACAGACTCTA-1	9318	3879	2.629319596479931
Trial 1- mock_TGAGGTTCAGGAATAT-1	919	661	3.5908596300326447
Trial 1- mock_TGAGGTTTCGCTAATG-1	1154	831	3.8128249566724435
Trial 1- mock_TGAGTCACAAGCAGGT-1	849	630	4.122497055359246
Trial 1- mock_TGAGTCATCGACATAC-1	24279	6498	5.420322089048148
Trial 1- mock_TGATCAGGTTAAGGAT-1	11744	3744	11.137602179836511
Trial 1- mock_TGATCTTGTATTGGCT-1	64822	9130	3.7780383203233474
Trial 1- mock_TGATGCAAGGCGCTTC-1	4333	1986	5.792753288714517
Trial 1- mock_TGATTCTAGGAGGTTC-1	13532	4233	3.2293822051433643
Trial 1- mock_TGATTCTAGTTCGCAT-1	1155	823	4.329004329004329
Trial 1- mock_TGATTTCAGCTTTGTG-1	4484	2219	4.259589652096342
Trial 1- mock_TGATTTCGTATAGCTC-1	2526	1481	9.46159936658749
Trial 1- mock_TGCACGGCAATCAGCT-1	6848	2958	4.789719626168224
Trial 1- mock_TGCACGGCAGCTATTG-1	7128	2805	3.577441077441077
Trial 1- mock_TGCACGGGTTTGTGGT-1	2694	1510	4.491462509279881
Trial 1- mock_TGCAGATCAGATCATC-1	9442	3347	8.652827790722304
Trial 1- mock_TGCAGATTCGCCGAAC-1	44855	8470	3.0743506855423033
Trial 1- mock_TGCAGGCCAACAGTGG-1	1077	782	5.385329619312906
Trial 1- mock_TGCAGGCCAGTCTCTC-1	6594	3507	2.72975432211101
Trial 1- mock_TGCAGTAAGGCATTTC-1	3817	2100	2.3316740895991614
Trial 1- mock_TGCAGTATCCCTTGTG-1	521	412	5.758157389635317
Trial 1- mock_TGCATCCCAATACGAA-1	6102	2996	5.162241887905605
Trial 1- mock_TGCATCCCATACCACA-1	6883	3025	4.271393287810548
Trial 1- mock_TGCATCCGTTGCACGC-1	4705	2306	4.357066950053135
Trial 1- mock_TGCATGAAGGCTCAAG-1	846	601	3.664302600472813
Trial 1- mock_TGCATGACAACCCTAA-1	565	423	6.017699115044247
Trial 1- mock_TGCATGAGTCATCGGC-1	5265	2498	4.121557454890788
Trial 1- mock_TGCCGAGAGTGAGTGC-1	11330	4349	4.3777581641659316
Trial 1- mock_TGCCGAGCAATGGCCC-1	3752	2030	7.542643923240938
Trial 1- mock_TGCCGAGGTTTACGTG-1	6146	2588	4.132769280833062
Trial 1- mock_TGCCGAGTCATACAGC-1	6408	3103	8.114856429463172
Trial 1- mock_TGCGACGAGTGGACTG-1	24535	5253	8.37986549826778
Trial 1- mock_TGCGACGCATGGAATA-1	518	410	6.563706563706563
Trial 1- mock_TGCGGCACAAATTGGA-1	13211	4351	4.8293089092422985
Trial 1- mock_TGCGGCACATGACTGT-1	2160	1267	10.87962962962963
Trial 1- mock_TGCGGCATCTAACGGT-1	7292	3237	7.85792649478881
Trial 1- mock_TGCGGGTGTAAGTTGA-1	4524	1647	13.28470380194518
Trial 1- mock_TGCGGGTGTGAGAGGG-1	5484	2522	6.582786287381473
Trial 1- mock_TGCTCCAAGTGGGAAA-1	616	484	3.4090909090909087
Trial 1- mock_TGCTCCACACGCTGAC-1	1487	877	4.707464694014795
Trial 1- mock_TGCTCCACACTGCACG-1	788	594	2.284263959390863
Trial 1- mock_TGCTCCACATACTGAC-1	3789	2237	4.301926629717603
Trial 1- mock_TGCTCCATCTCCCATG-1	687	524	2.037845705967977
Trial 1- mock_TGCTGAAAGTGCGCTC-1	7591	1949	24.00210775918851
Trial 1- mock_TGCTGAAGTCCAGTTA-1	16322	5507	4.429604215169709
Trial 1- mock_TGCTGAATCACTGTCC-1	11944	4502	2.494976557267247
Trial 1- mock_TGCTTCGAGGGTAATT-1	12043	4512	4.8658972016939295
Trial 1- mock_TGCTTCGTCTAGGAAA-1	6317	1916	3.466835523191388
Trial 1- mock_TGCTTGCCAAGCGCTC-1	7591	3211	6.296930575681728
Trial 1- mock_TGGAACTGTCGATTAC-1	3197	1878	3.816077572724429
Trial 1- mock_TGGAACTGTCTCAGGC-1	7389	3263	12.207335228041684
Trial 1- mock_TGGAGAGCAGTCGTTA-1	695	512	4.028776978417266
Trial 1- mock_TGGAGAGGTTTCCAAG-1	5213	2506	4.699788989065797
Trial 1- mock_TGGAGAGTCGCATAGT-1	4780	2501	4.665271966527197
Trial 1- mock_TGGAGGAAGTGCTCAT-1	602	424	8.305647840531561
Trial 1- mock_TGGAGGACAAGATGGC-1	4388	2200	4.079307201458524
Trial 1- mock_TGGAGGAGTAAGATTG-1	1622	959	6.103575832305795
Trial 1- mock_TGGAGGATCCTTCTAA-1	676	506	3.4023668639053253
Trial 1- mock_TGGATCAAGAATGTTG-1	1165	834	4.120171673819742
Trial 1- mock_TGGATCAGTGCAGATG-1	2364	1543	4.145516074450085
Trial 1- mock_TGGATCATCCATTGGA-1	712	548	4.915730337078652
Trial 1- mock_TGGATGTGTAGATCCT-1	3661	1848	6.801420376946189
Trial 1- mock_TGGCGTGCACAGACGA-1	615	461	11.219512195121952
Trial 1- mock_TGGCGTGGTTGTCCCT-1	1905	1331	4.251968503937007
Trial 1- mock_TGGGAAGAGAAGCCAC-1	3189	1672	6.177485105048604
Trial 1- mock_TGGGAAGAGTTTCGAC-1	1404	834	18.945868945868945
Trial 1- mock_TGGGAAGGTGGTGATG-1	659	497	3.338391502276176
Trial 1- mock_TGGGAAGGTTGCACGC-1	13093	4689	6.499656304895746
Trial 1- mock_TGGGCGTGTACTCGCG-1	2587	1465	6.571318129107073
Trial 1- mock_TGGGCTGCATCGTCCT-1	5565	2913	5.3908355795148255
Trial 1- mock_TGGGCTGGTCTTGCTC-1	2373	1528	3.750526759376317
Trial 1- mock_TGGGCTGTCCCTCTTT-1	6099	2938	3.5251680603377604
Trial 1- mock_TGGGTTACATGCGTGC-1	5775	2585	5.021645021645021
Trial 1- mock_TGGGTTAGTTCGGACC-1	7953	3331	9.518420721740224
Trial 1- mock_TGGTACAAGTGTGTTC-1	2120	1188	4.245283018867925
Trial 1- mock_TGGTACACAAGTATCC-1	4532	2287	4.633715798764342
Trial 1- mock_TGGTAGTCAGCAGATG-1	5064	2191	4.699842022116903
Trial 1- mock_TGGTAGTGTACTGCCG-1	2418	1419	6.0794044665012406
Trial 1- mock_TGGTAGTGTGCGTGCT-1	2798	1463	7.219442458899214
Trial 1- mock_TGGTAGTTCTCGCAGG-1	7203	3064	3.4430098570040264
Trial 1- mock_TGGTGATTCCATTGCC-1	1528	1127	2.945026178010471
Trial 1- mock_TGGTTAGAGTTGGAAT-1	10611	4036	8.585430213928943
Trial 1- mock_TGGTTAGGTACCTTCC-1	1743	1048	17.03958691910499
Trial 1- mock_TGGTTAGGTGGATTTC-1	3412	1992	3.253223915592028
Trial 1- mock_TGGTTAGTCTTACTGT-1	559	435	2.862254025044723
Trial 1- mock_TGTAACGTCCGTATAG-1	3677	2095	2.7468044601577373
Trial 1- mock_TGTAACGTCGTGCTCT-1	4664	2244	4.502572898799314
Trial 1- mock_TGTAGACCAATAGGAT-1	511	413	2.73972602739726
Trial 1- mock_TGTAGACCACTGGACC-1	784	601	1.6581632653061225
Trial 1- mock_TGTCAGAGTCGGTGAA-1	6123	2880	3.6910011432304426
Trial 1- mock_TGTCCACCATGACAGG-1	3663	2025	4.832104832104831
Trial 1- mock_TGTCCCAAGGGTCACA-1	2138	1255	4.303086997193639
Trial 1- mock_TGTCCCAAGTGCAACG-1	1700	1156	2.941176470588235
Trial 1- mock_TGTCCTGTCAGCGCGT-1	5262	2522	12.200684150513112
Trial 1- mock_TGTCCTGTCTTTCCAA-1	1355	907	4.723247232472325
Trial 1- mock_TGTGAGTAGTCCCTAA-1	11215	4473	4.271065537226929
Trial 1- mock_TGTGCGGCACCTATCC-1	2675	1393	11.25233644859813
Trial 1- mock_TGTGGCGGTAACAAGT-1	4634	2544	4.531722054380665
Trial 1- mock_TGTGTGAAGTAATTGG-1	8929	3825	3.6174263635345505
Trial 1- mock_TGTGTGAGTACAGAGC-1	34409	7892	5.452061960533581
Trial 1- mock_TGTGTGAGTAGCTGCC-1	13373	3168	29.103417333433036
Trial 1- mock_TGTTACTAGACTGTTC-1	20744	5985	7.023717701504049
Trial 1- mock_TGTTCATCAGGTGTGA-1	6926	2958	4.374819520646838
Trial 1- mock_TGTTCCGAGAGCCGTA-1	2420	1479	7.231404958677685
Trial 1- mock_TGTTCTAAGAGAGGTA-1	7908	3302	10.230146686899342
Trial 1- mock_TGTTCTACAGTCTGGC-1	1302	871	3.9938556067588324
Trial 1- mock_TGTTCTATCTACTTCA-1	726	529	3.581267217630854
Trial 1- mock_TGTTGAGTCCATGATG-1	8651	3550	6.484799445150849
Trial 1- mock_TGTTGGAAGACCAAAT-1	5095	2333	2.3945044160942097
Trial 1- mock_TGTTGGAAGGTTAAAC-1	1335	904	3.8202247191011236
Trial 1- mock_TGTTGGATCTAGTGTG-1	4400	2182	4.340909090909091
Trial 1- mock_TGTTTGTAGAGCTGCA-1	1583	970	9.15982312065698
Trial 1- mock_TGTTTGTCATTACGGT-1	1140	804	4.824561403508771
Trial 1- mock_TGTTTGTGTAGCTGTT-1	7268	3510	5.393505778756191
Trial 1- mock_TGTTTGTTCTCCTACG-1	3638	2117	2.308960967564596
Trial 1- mock_TTAATCCCATATACCG-1	1172	788	4.351535836177475
Trial 1- mock_TTAATCCGTAGCGAGT-1	1891	1099	6.874669487043892
Trial 1- mock_TTAATCCTCAAGTCGT-1	1848	1219	6.493506493506493
Trial 1- mock_TTAATCCTCTAAACGC-1	574	445	3.484320557491289
Trial 1- mock_TTACAGGTCGCCATAA-1	718	520	7.103064066852367
Trial 1- mock_TTACCATGTACCGGAA-1	515	396	4.077669902912621
Trial 1- mock_TTACCATGTGTTCGAT-1	567	427	2.2927689594356258
Trial 1- mock_TTACCGCCAGTCGGTC-1	987	711	3.951367781155015
Trial 1- mock_TTACCGCGTGACCGAA-1	513	400	4.093567251461988
Trial 1- mock_TTACGCCAGAGTGAAG-1	26469	6832	7.151762439079679
Trial 1- mock_TTACGTTGTAGTCCTA-1	4087	2255	3.6457058967457794
Trial 1- mock_TTACTGTAGATGCTAA-1	3440	1867	7.848837209302325
Trial 1- mock_TTACTGTCACCCTGAG-1	3615	1733	10.290456431535269
Trial 1- mock_TTACTGTCAGGATGAC-1	4367	1437	30.40989237462789
Trial 1- mock_TTAGGCACATTGAGCT-1	2848	1634	4.915730337078652
Trial 1- mock_TTAGGGTAGCAATTCC-1	46671	8617	5.656617599794305
Trial 1- mock_TTAGGGTTCACAAGAA-1	6088	2694	5.075558475689881
Trial 1- mock_TTAGGGTTCGCAGAGA-1	13104	5086	3.5637973137973136
Trial 1- mock_TTAGGGTTCTCTCTAA-1	6288	2837	8.587786259541986
Trial 1- mock_TTAGTCTAGCGTGCTC-1	6516	2522	3.9901780233271946
Trial 1- mock_TTAGTCTGTGTTTCTT-1	8583	3479	8.260514971455201
Trial 1- mock_TTAGTCTTCGACCCAG-1	2219	1245	3.695358269490762
Trial 1- mock_TTATTGCAGAACGCGT-1	847	651	3.896103896103896
Trial 1- mock_TTCAATCGTTCCATTT-1	17908	5746	5.042439133348224
Trial 1- mock_TTCAATCTCACAATGC-1	507	387	6.903353057199212
Trial 1- mock_TTCAATCTCTCGGTCT-1	551	425	6.170598911070781
Trial 1- mock_TTCACCGAGGACTAAT-1	4533	2579	2.6472534745201854
Trial 1- mock_TTCACCGCAACACGTT-1	3208	1630	4.332917705735661
Trial 1- mock_TTCACCGCACTTGAAC-1	606	466	5.2805280528052805
Trial 1- mock_TTCACGCCATGCCGCA-1	1061	768	3.4872761545711595
Trial 1- mock_TTCACGCCATTCAGGT-1	1440	1005	3.888888888888889
Trial 1- mock_TTCATGTGTACTGTTG-1	4271	2249	5.549051744322172
Trial 1- mock_TTCATGTGTAGAGATT-1	7744	3327	4.106404958677686
Trial 1- mock_TTCCGGTCAATTGAGA-1	969	666	7.946336429308566
Trial 1- mock_TTCCGGTGTGGATTTC-1	9482	3592	9.460029529635099
Trial 1- mock_TTCCTAAAGCGGTAGT-1	670	498	5.6716417910447765
Trial 1- mock_TTCCTAAGTGACACGA-1	4865	2683	2.302158273381295
Trial 1- mock_TTCCTCTCAGTAGGAC-1	514	404	3.6964980544747084
Trial 1- mock_TTCCTCTGTGACTAAA-1	15393	4955	6.217111674137596
Trial 1- mock_TTCCTCTTCGGAGTAG-1	1446	938	6.154910096818811
Trial 1- mock_TTCCTTCAGTGCACCC-1	610	453	7.704918032786885
Trial 1- mock_TTCCTTCCAACCACAT-1	12254	4801	4.055818508242207
Trial 1- mock_TTCCTTCCAGACAATA-1	507	393	7.100591715976331
Trial 1- mock_TTCCTTCGTATCGCAT-1	4449	1741	25.691166554281864
Trial 1- mock_TTCGATTAGTGTTCCA-1	7929	2945	11.136334972884349
Trial 1- mock_TTCGATTCAGCACACC-1	3390	1965	2.1533923303834808
Trial 1- mock_TTCGATTTCCGAGCTG-1	501	392	4.590818363273453
Trial 1- mock_TTCGCTGGTTGTTGAC-1	38347	7928	6.720212793699637
Trial 1- mock_TTCGCTGTCACACCCT-1	809	614	2.595797280593325
Trial 1- mock_TTCGGTCAGCGTGAGT-1	16252	5162	6.786857002215112
Trial 1- mock_TTCGGTCAGTGTTCAC-1	1113	834	3.324348607367475
Trial 1- mock_TTCGGTCCATACTTTC-1	536	421	4.664179104477612
Trial 1- mock_TTCTAACAGGCGCTTC-1	2400	1528	4.333333333333334
Trial 1- mock_TTCTAACTCCCTCATG-1	718	561	2.6462395543175488
Trial 1- mock_TTCTAACTCGTCTCAC-1	1490	1061	2.8187919463087248
Trial 1- mock_TTCTAGTGTCGTAATC-1	515	393	6.990291262135923
Trial 1- mock_TTCTAGTTCATTTGTC-1	28279	6166	3.4265709537112348
Trial 1- mock_TTCTCTCCATAGATGA-1	1318	886	4.704097116843703
Trial 1- mock_TTCTCTCGTAAGGCCA-1	5081	1944	12.005510726234993
Trial 1- mock_TTCTGTACAAGCCTGC-1	1792	1105	9.877232142857142
Trial 1- mock_TTCTTCCCATGTACGT-1	642	489	3.582554517133956
Trial 1- mock_TTCTTGACAAGTGCAG-1	1503	922	10.911510312707918
Trial 1- mock_TTCTTGACATGTGGTT-1	69819	9286	3.5148025609074893
Trial 1- mock_TTCTTGAGTAAGCGGT-1	4594	2044	12.124510230735742
Trial 1- mock_TTCTTGAGTCGCAGTC-1	14310	5104	5.108315863032844
Trial 1- mock_TTCTTGATCGAGAATA-1	12820	4757	5.4758190327613105
Trial 1- mock_TTGAACGCACAGCGCT-1	2585	1599	4.100580270793037
Trial 1- mock_TTGAACGGTCCCTAAA-1	5470	2443	6.160877513711151
Trial 1- mock_TTGAACGGTGACCGTC-1	3968	1813	6.552419354838709
Trial 1- mock_TTGAACGTCGACCCAG-1	29953	6938	6.907488398490969
Trial 1- mock_TTGACCCAGATTCGCT-1	10197	4237	5.1387663038148474
Trial 1- mock_TTGACCCAGCGGATCA-1	5551	2482	5.782741848315618
Trial 1- mock_TTGAGTGCAGGAGGTT-1	2753	1565	4.540501271340356
Trial 1- mock_TTGAGTGCATTCTCTA-1	3166	1800	3.0953885028427037
Trial 1- mock_TTGATGGCAGGGACTA-1	13598	5049	2.573907927636417
Trial 1- mock_TTGATGGGTCTAGGCC-1	6514	3294	3.7150752225974824
Trial 1- mock_TTGATGGTCAGGTAAA-1	19497	5588	8.565420321075038
Trial 1- mock_TTGCATTCATTGAAAG-1	6965	3249	5.8004307250538405
Trial 1- mock_TTGCATTTCAAAGACA-1	5447	2248	7.527079126124472
Trial 1- mock_TTGCCTGTCTTGAACG-1	7641	3056	6.137940060201545
Trial 1- mock_TTGCTGCTCGGATTAC-1	9162	3492	3.4926871862038853
Trial 1- mock_TTGGATGTCGGTCACG-1	731	535	3.830369357045144
Trial 1- mock_TTGGATGTCGTACCTC-1	4112	2042	5.301556420233463
Trial 1- mock_TTGGGATAGATTTGCC-1	737	562	2.4423337856173677
Trial 1- mock_TTGGGCGGTGTTGATC-1	4678	2325	4.104318084651561
Trial 1- mock_TTGGGTAAGTGGACGT-1	6827	2802	7.895122308481032
Trial 1- mock_TTGGTTTAGGTGCCTC-1	567	434	4.938271604938271
Trial 1- mock_TTGTGGACACCTCTAC-1	5014	2413	4.726765057838053
Trial 1- mock_TTGTGGAGTTTCGATG-1	817	599	2.937576499388005
Trial 1- mock_TTGTGGATCCTGGCTT-1	860	614	5.5813953488372094
Trial 1- mock_TTGTGTTAGGATAATC-1	6199	2506	10.195192773027907
Trial 1- mock_TTGTGTTGTAACATGA-1	1165	828	9.785407725321889
Trial 1- mock_TTGTTGTCAGAGTGAC-1	8047	2935	7.257362992419535
Trial 1- mock_TTGTTGTGTACAGGTG-1	2967	1869	4.246713852376137
Trial 1- mock_TTGTTGTGTTTGAAAG-1	4256	2339	3.5009398496240602
Trial 1- mock_TTGTTTGAGACTAGAT-1	531	413	2.6365348399246704
Trial 1- mock_TTTACCAGTGCACGCT-1	7213	3346	6.335782614723416
Trial 1- mock_TTTACCAGTTGCATAC-1	1347	880	4.008908685968819
Trial 1- mock_TTTACCATCTACCACC-1	9656	3632	2.9101077050538526
Trial 1- mock_TTTACGTGTGGGCTTC-1	5485	2846	5.633546034639926
Trial 1- mock_TTTACTGAGGTCTACT-1	4277	2123	6.8973579611877485
Trial 1- mock_TTTACTGTCGCAACAT-1	2342	1471	5.935098206660974
Trial 1- mock_TTTAGTCTCCGCGGAT-1	1958	1338	2.6557711950970377
Trial 1- mock_TTTATGCAGGAGTACC-1	5411	2756	5.17464424320828
Trial 1- mock_TTTCACAAGATTAGCA-1	3219	1652	8.760484622553587
Trial 1- mock_TTTCACATCCTCAGGG-1	695	515	3.0215827338129495
Trial 1- mock_TTTCACATCTGGTTGA-1	883	638	9.28652321630804
Trial 1- mock_TTTCAGTAGCCTGTCG-1	2499	1430	2.8411364545818327
Trial 1- mock_TTTCAGTAGGCACCAA-1	7472	3348	5.473768736616702
Trial 1- mock_TTTCAGTGTAGACGGT-1	48083	8446	8.19832373188029
Trial 1- mock_TTTCATGCACATAGCT-1	557	417	4.66786355475763
Trial 1- mock_TTTCATGGTCGCATGC-1	1207	785	5.219552609776304
Trial 1- mock_TTTCCTCAGTAGACAT-1	3734	2032	4.365291912158543
Trial 1- mock_TTTCCTCCACTTCAGA-1	4440	2423	2.9504504504504503
Trial 1- mock_TTTCCTCCATGTGCTA-1	605	468	3.9669421487603307
Trial 1- mock_TTTCGATTCACCTTGC-1	780	586	6.282051282051282
Trial 1- mock_TTTGACTGTATTTCTC-1	9425	3182	10.949602122015916
Trial 1- mock_TTTGACTGTGGTAACG-1	8086	3780	3.104130596092011
Trial 1- mock_TTTGACTTCTTCTGGC-1	6430	2926	4.712286158631415
Trial 1- mock_TTTGATCGTGTCTTAG-1	13012	4360	16.192745158315404
Trial 1- mock_TTTGATCTCAAGGACG-1	7337	3114	9.213575030666485
Trial 1- mock_TTTGGAGGTGACTGTT-1	2782	1504	2.7318475916606757
Trial 1- mock_TTTGTTGGTGCAAGAC-1	4188	2098	3.5339063992359123
Trial 1- infected_AAACCCATCTGTCCCA-1	1025	485	6.439024390243903
Trial 1- infected_AAAGGGCCAACACGAG-1	640	483	7.656250000000001
Trial 1- infected_AAAGTGACACTTGGCG-1	1500	862	4.466666666666667
Trial 1- infected_AAATGGAAGTGGGAAA-1	613	491	4.078303425774878
Trial 1- infected_AACAAAGAGATGTTCC-1	5918	2982	7.739101047651234
Trial 1- infected_AACCACACAGCATGCC-1	552	421	5.434782608695652
Trial 1- infected_AACCATGGTTAGAGTA-1	2436	1449	8.866995073891626
Trial 1- infected_AACCCAAGTCTGCATA-1	3384	2026	4.166666666666666
Trial 1- infected_AACCTTTGTACGCTAT-1	505	420	3.1683168316831685
Trial 1- infected_AACGAAACATGCAGGA-1	1121	526	4.817127564674398
Trial 1- infected_AACGTCAAGCTCGACC-1	2106	1381	6.98005698005698
Trial 1- infected_AACTTCTAGGAAAGGT-1	2123	1171	13.565708902496468
Trial 1- infected_AAGACAACAACGGCTC-1	9635	3266	3.1966787752983916
Trial 1- infected_AAGCGAGCACTAGGCC-1	605	476	5.289256198347108
Trial 1- infected_AAGCGTTTCCCTCATG-1	602	484	3.322259136212625
Trial 1- infected_AAGGTAAAGCGGACAT-1	963	611	7.372793354101765
Trial 1- infected_AAGTACCTCCATTCGC-1	1616	905	5.25990099009901
Trial 1- infected_AAGTTCGGTTTACGAC-1	3220	1853	6.894409937888199
Trial 1- infected_AATCGACAGTCGAAAT-1	3112	1340	16.516709511568124
Trial 1- infected_AATCGTGTCCCAATAG-1	891	582	11.672278338945006
Trial 1- infected_AATGACCAGCGGTAGT-1	939	711	7.135250266240682
Trial 1- infected_AATGACCAGTTACGAA-1	1139	787	10.184372256365233
Trial 1- infected_AATGACCGTCCGAAGA-1	543	437	5.156537753222836
Trial 1- infected_AATGACCGTTCGAACT-1	975	556	5.128205128205128
Trial 1- infected_AATTCCTAGCAATTAG-1	581	446	7.74526678141136
Trial 1- infected_AATTTCCAGTGGGAAA-1	583	465	4.631217838765009
Trial 1- infected_AATTTCCGTCCACTCT-1	2195	1415	7.380410022779044
Trial 1- infected_ACACTGAGTCTAACTG-1	5783	2884	3.3892443368493863
Trial 1- infected_ACAGAAAGTTGTTGAC-1	804	623	1.9900497512437811
Trial 1- infected_ACAGGGAAGCTATCTG-1	1105	340	60.633484162895925
Trial 1- infected_ACAGGGACACCCAATA-1	4910	2700	4.786150712830957
Trial 1- infected_ACATCCCCACCTGCAG-1	6672	3238	4.9310551558753
Trial 1- infected_ACATGCAAGTCATGCT-1	3482	1982	5.715106260769673
Trial 1- infected_ACCACAAGTTGCGAAG-1	826	640	2.663438256658596
Trial 1- infected_ACCATTTCAGCGATTT-1	3544	1652	12.076749435665914
Trial 1- infected_ACCCTCATCTTTGCAT-1	1150	815	6
Trial 1- infected_ACCCTTGAGCCTTGAT-1	517	408	5.802707930367505
Trial 1- infected_ACCGTTCAGTGGTGAC-1	4569	2370	6.894287590282337
Trial 1- infected_ACCTACCTCGCTGTTC-1	509	426	2.161100196463654
Trial 1- infected_ACCTGAACACCAGTAT-1	2190	802	37.534246575342465
Trial 1- infected_ACCTGTCTCGGCATCG-1	2651	1663	1.6974726518294982
Trial 1- infected_ACGATCACACAGTGTT-1	828	525	7.487922705314009
Trial 1- infected_ACGATGTCAAGACAAT-1	981	597	3.873598369011213
Trial 1- infected_ACGCACGCAGGACTAG-1	4114	2408	4.472532814778804
Trial 1- infected_ACGCACGCATATGCGT-1	3275	1846	9.038167938931299
Trial 1- infected_ACGGAAGAGTCGCGAA-1	830	475	22.16867469879518
Trial 1- infected_ACGGGTCCATACTGAC-1	1211	700	12.799339388934763
Trial 1- infected_ACGGTCGGTCACCTTC-1	1441	965	5.551700208188757
Trial 1- infected_ACGTAGTGTACTCGTA-1	506	400	6.126482213438735
Trial 1- infected_ACGTTCCCATCCTATT-1	2254	1400	6.876663708961845
Trial 1- infected_ACTATGGGTTAAGGGC-1	5399	2875	4.223004260048157
Trial 1- infected_ACTATTCCAGCCATTA-1	1274	571	41.679748822605966
Trial 1- infected_ACTATTCGTCTGCATA-1	680	503	5.147058823529411
Trial 1- infected_ACTCCCAAGGGCTAAC-1	1276	681	14.81191222570533
Trial 1- infected_ACTCTCGCACGCGTCA-1	1257	617	4.534606205250596
Trial 1- infected_ACTCTCGGTCGATTCA-1	1429	759	16.165150454863543
Trial 1- infected_ACTGCAAAGTCGGCAA-1	8669	3775	4.971738378128966
Trial 1- infected_ACTGCAAGTTCTTAGG-1	1322	584	1.13464447806354
Trial 1- infected_ACTGTCCTCTTCCCAG-1	576	484	2.7777777777777777
Trial 1- infected_ACTGTGATCCACGTCT-1	3890	2278	1.7480719794344475
Trial 1- infected_ACTTATCTCGGACCAC-1	1404	659	28.133903133903132
Trial 1- infected_ACTTCGCCACTTGGGC-1	1976	1088	2.8846153846153846
Trial 1- infected_ACTTTCAAGCGATCGA-1	5017	2691	5.361769982060992
Trial 1- infected_AGAACAAGTAGATTGA-1	1617	982	5.875077303648732
Trial 1- infected_AGAACAATCATGAGGG-1	573	464	3.4904013961605584
Trial 1- infected_AGACACTCAAATGGTA-1	615	497	2.9268292682926833
Trial 1- infected_AGACAGGTCGGTCGAC-1	890	621	8.539325842696629
Trial 1- infected_AGACCATCAACCTATG-1	592	463	4.5608108108108105
Trial 1- infected_AGACCCGAGTAATACG-1	561	433	4.81283422459893
Trial 1- infected_AGACCCGGTTGCCAAT-1	3823	2263	6.748626732932252
Trial 1- infected_AGACTCACAGTAGAGC-1	1242	848	9.581320450885668
Trial 1- infected_AGAGCCCCACTCCTGT-1	11678	4648	5.540332248672717
Trial 1- infected_AGAGCCCCAGGACTTT-1	1822	1228	3.4028540065861685
Trial 1- infected_AGATAGATCCAAGCAT-1	1860	573	1.7741935483870968
Trial 1- infected_AGATAGATCGAATGCT-1	2925	1087	25.4017094017094
Trial 1- infected_AGATGCTCACCTAAAC-1	604	458	4.801324503311259
Trial 1- infected_AGCATCAGTGACTAAA-1	1032	750	7.945736434108527
Trial 1- infected_AGCGATTTCGGATAAA-1	563	469	4.085257548845471
Trial 1- infected_AGCTACAAGATGGTAT-1	1067	602	12.46485473289597
Trial 1- infected_AGCTCAAGTCTGTAGT-1	582	457	5.498281786941581
Trial 1- infected_AGGAATAGTATGGTAA-1	514	424	2.3346303501945527
Trial 1- infected_AGGAATATCGCTCATC-1	641	479	4.99219968798752
Trial 1- infected_AGGACTTCATTCAGCA-1	735	536	5.986394557823129
Trial 1- infected_AGGAGGTAGTACCATC-1	2200	1220	18.045454545454547
Trial 1- infected_AGGCATTAGGAGAGGC-1	519	423	3.6608863198458574
Trial 1- infected_AGGCATTCATCGGAAG-1	2290	1231	17.554585152838428
Trial 1- infected_AGGCATTGTAACTGCT-1	1265	896	2.608695652173913
Trial 1- infected_AGGCTGCGTTACGTAC-1	3640	1695	19.505494505494507
Trial 1- infected_AGGCTGCTCCCTGGTT-1	1184	868	1.7736486486486487
Trial 1- infected_AGGGTGATCCGCGATG-1	2849	916	31.098631098631095
Trial 1- infected_AGGTTACCATCCTGTC-1	3252	1669	14.790897908979089
Trial 1- infected_AGTAACCTCAAGCCAT-1	508	425	2.7559055118110236
Trial 1- infected_AGTACCATCGGCATCG-1	2176	1295	8.088235294117647
Trial 1- infected_AGTACTGGTCACTCTC-1	12199	3042	16.28002295270104
Trial 1- infected_AGTAGCTCACTTACAG-1	1891	1203	9.095716552088842
Trial 1- infected_AGTAGTCCAGCACCCA-1	1464	966	6.693989071038252
Trial 1- infected_AGTCAACTCGTGCATA-1	1868	1198	3.961456102783726
Trial 1- infected_AGTCACACATGGCTAT-1	8619	3308	9.91994430908458
Trial 1- infected_AGTCATGGTAGTCCTA-1	2256	1355	5.585106382978723
Trial 1- infected_AGTCATGTCGTGGCGT-1	504	397	3.373015873015873
Trial 1- infected_AGTTAGCTCCCGTGAG-1	867	537	6.920415224913495
Trial 1- infected_AGTTCCCCATGAAGGC-1	1758	908	2.6734926052332195
Trial 1- infected_AGTTCCCGTTCTTGCC-1	1845	1239	6.287262872628727
Trial 1- infected_ATACCGACACTAGTAC-1	3237	1838	6.333024405313561
Trial 1- infected_ATACCTTAGCGCACAA-1	1318	638	33.00455235204856
Trial 1- infected_ATACCTTTCGCGCCAA-1	694	529	3.45821325648415
Trial 1- infected_ATACTTCTCATAAGGA-1	5142	2783	1.633605600933489
Trial 1- infected_ATAGACCAGATGACAT-1	1124	673	11.476868327402135
Trial 1- infected_ATAGAGACAAGGTCTT-1	2933	1671	9.95567678145244
Trial 1- infected_ATATCCTCATGTACGT-1	594	466	5.723905723905724
Trial 1- infected_ATATCCTGTCTGTCCT-1	1277	694	11.511354737666405
Trial 1- infected_ATATCCTGTGTAAATG-1	1858	1176	9.095801937567277
Trial 1- infected_ATCACAGCACAAATCC-1	7057	2456	14.19866798923055
Trial 1- infected_ATCACGATCTGGTCAA-1	3254	1761	8.758451137062078
Trial 1- infected_ATCATTCTCTTACGTT-1	2106	1108	8.784425451092117
Trial 1- infected_ATCCTATTCGTAGCTA-1	7902	3666	3.201721083270058
Trial 1- infected_ATCGCCTCAAAGGGTC-1	640	482	2.5
Trial 1- infected_ATCGCCTGTGATCGTT-1	910	494	5.164835164835164
Trial 1- infected_ATCGCCTTCCATAGAC-1	3165	1744	5.876777251184834
Trial 1- infected_ATCGTCCCAGGCTCTG-1	2527	1569	3.7989711119905025
Trial 1- infected_ATCTTCAGTGCTCTTC-1	8161	3691	3.161377282195809
Trial 1- infected_ATGAAAGTCGACTCCT-1	1670	1169	2.5748502994011977
Trial 1- infected_ATGAGGGGTACTCCCT-1	988	719	4.959514170040486
Trial 1- infected_ATGCATGCAAGAGTAT-1	3103	1681	2.6103770544634224
Trial 1- infected_ATGCATGTCGGCTTGG-1	3787	1642	5.835753894903617
Trial 1- infected_ATGGGAGGTATGCGTT-1	856	522	23.598130841121495
Trial 1- infected_ATGGGTTGTAGAGACC-1	580	455	5.517241379310345
Trial 1- infected_ATTACCTAGCTTTCTT-1	2307	1475	7.542262678803641
Trial 1- infected_ATTACCTCAATGTGGG-1	778	594	1.9280205655526992
Trial 1- infected_ATTACTCGTTGCACGC-1	2114	1364	5.534531693472091
Trial 1- infected_ATTATCCAGATGGTAT-1	505	398	3.1683168316831685
Trial 1- infected_ATTCCCGGTCTACAAC-1	1097	729	4.010938924339107
Trial 1- infected_ATTCGTTAGAACCCGA-1	3249	1510	4.093567251461988
Trial 1- infected_ATTGGGTCAACGGCTC-1	4900	2328	7.448979591836736
Trial 1- infected_ATTGTTCTCCATAGGT-1	1232	741	6.331168831168831
Trial 1- infected_ATTTCACGTGCTTCAA-1	980	658	16.020408163265305
Trial 1- infected_CAACCAAAGACTCGAG-1	661	513	8.169440242057489
Trial 1- infected_CAACGGCGTTCTCGCT-1	1105	805	5.701357466063349
Trial 1- infected_CAAGAGGTCGAGATAA-1	1127	865	0.8873114463176575
Trial 1- infected_CAAGCTAGTCATTCCC-1	3629	2139	1.6809038302562689
Trial 1- infected_CAAGGGATCTCCCATG-1	522	430	3.065134099616858
Trial 1- infected_CAATGACAGTCCTGCG-1	1419	857	4.0169133192389
Trial 1- infected_CACAACAAGAAGGGAT-1	863	411	35.34183082271147
Trial 1- infected_CACAACATCAGGAACG-1	828	540	20.41062801932367
Trial 1- infected_CACACAATCTCCCATG-1	614	493	3.420195439739414
Trial 1- infected_CACAGATAGACTGTTC-1	700	518	5.142857142857142
Trial 1- infected_CACGTGGAGAATAGTC-1	3544	1692	11.455981941309256
Trial 1- infected_CACGTTCCAAGTTCCA-1	6739	3274	4.318148093188901
Trial 1- infected_CACGTTCGTAAGATAC-1	3430	1877	6.355685131195335
Trial 1- infected_CACGTTCTCCAACTAG-1	1162	816	5.335628227194492
Trial 1- infected_CACTAAGCACTGAGTT-1	1853	1124	11.117107393416081
Trial 1- infected_CACTTCGCAGACCTGC-1	1167	627	2.999143101970865
Trial 1- infected_CACTTCGTCGATACTG-1	1302	745	4.915514592933948
Trial 1- infected_CAGATACAGTATGGAT-1	11456	3668	8.240223463687151
Trial 1- infected_CAGATCACACTGCTTC-1	2664	1381	2.8903903903903903
Trial 1- infected_CAGATTGCAGTAGTGG-1	1596	1046	10.526315789473683
Trial 1- infected_CAGCAATGTCAGCGTC-1	569	447	8.43585237258348
Trial 1- infected_CAGCAATGTTCTCGCT-1	1184	743	16.97635135135135
Trial 1- infected_CAGCCAGAGATACAGT-1	14778	4500	9.263770469616999
Trial 1- infected_CAGGCCACAGTCGCTG-1	3047	1584	7.2202166064981945
Trial 1- infected_CAGGGCTAGCGAGTCA-1	11447	4352	4.630034070062025
Trial 1- infected_CAGGGCTGTGCGAACA-1	2728	1263	17.558651026392962
Trial 1- infected_CAGGGCTTCCAAGAGG-1	5471	2668	6.85432279290806
Trial 1- infected_CAGTGCGTCTGCCTGT-1	5793	2465	3.158984981874676
Trial 1- infected_CAGTTAGAGCTGCGAA-1	1071	426	45.28478057889823
Trial 1- infected_CAGTTAGTCGATTCCC-1	4064	2355	3.4940944881889764
Trial 1- infected_CAGTTCCGTTCCTACC-1	1807	1076	10.514665190924184
Trial 1- infected_CATACCCAGCATGGGT-1	707	559	3.818953323903819
Trial 1- infected_CATACCCTCTCCATAT-1	888	627	4.2792792792792795
Trial 1- infected_CATACTTGTTATTCCT-1	8474	3713	7.918338447014397
Trial 1- infected_CATAGACAGCAGGCAT-1	794	594	2.644836272040302
Trial 1- infected_CATAGACCACGAGGAT-1	1345	516	3.5687732342007434
Trial 1- infected_CATCCCACAAGACGGT-1	1573	981	8.963763509218055
Trial 1- infected_CATCGGGAGACTCAAA-1	6388	2814	8.656856606136506
Trial 1- infected_CATCGGGTCTCCCATG-1	971	747	4.531410916580844
Trial 1- infected_CATGGATGTCAACACT-1	3564	2182	3.2267115600448935
Trial 1- infected_CATGGATTCAGGAGAC-1	8815	3786	8.19058423142371
Trial 1- infected_CATGGATTCCATTTGT-1	1381	815	8.544532947139754
Trial 1- infected_CATTCCGTCTGGGATT-1	2282	1382	6.923751095530236
Trial 1- infected_CATTGTTTCCAAACCA-1	857	682	4.200700116686114
[truncated: 57,793 more rows]
