# Supplementary material for: Preparation of noninfectious scRNAseq samples from SARS-CoV-2-infected epithelial cells
Source: PLoS One. 2023 Feb 24;18(2):e0281898. doi: 10.1371/journal.pone.0281898 (PMC9956660; doi:10.1371/journal.pone.0281898)
Supplement: S2 Dataset — Columns contain the capture identifier (Sample), the number of detected single cells in capture (Singlets), the number of detected aggregates in a capture (Doublets), the total number of cell stances in a capture (Total), and the proportion of cell aggregates within a capture (Dbl.Prop). (CSV) [file pone.0281898.s003.csv]

Sample	Singlets	Doublets	Total	Dbl.Prop
Trial 1- mock	1721	98	1819	0.05387575590984057
Trial 1- infected	491	18	509	0.03536345776031434
Trial 2- mock	1766	96	1862	0.05155746509129968
Trial 2- infected	1518	78	1596	0.04887218045112782
Trial 3- mock	2026	129	2155	0.05986078886310905
Trial 3- infected	2790	212	3002	0.07061958694203864
Trial 4- mock	6333	697	7030	0.09914651493598862
Trial 4- infected	3682	331	4013	0.08248193371542487
Trial 5- mock	7549	880	8429	0.10440147111163839
Trial 5- infected	6215	417	6632	0.06287696019300362
Trial 6- mock	1068	51	1119	0.045576407506702415
Trial 6- infected	8034	978	9012	0.1085219707057257
Trial 7- mock	4470	368	4838	0.07606448945845391
Trial 7- infected	7249	527	7776	0.06777263374485597
